# Supplementary material for: Blue Light Sensing BlsA-Mediated Modulation of Meropenem Resistance and Biofilm Formation in Acinetobacter baumannii
Source: mSystems. 2023 Jan 9;8(1):e00897-22. doi: 10.1128/msystems.00897-22 (PMC9948694; doi:10.1128/msystems.00897-22)
Supplement: DATA SET S1 [file msystems.00897-22-s0010.xlsx]

## Sheet: Sheet1
gene	ATCC 17978_Dark	ATCC 17979_Blue light	seq_type	start	end	strand	genomic_accession	product_accession	name	feature_interval_length	product_length
AUO97_RS00005	0	0	chromosome	4004763	1119	+	NZ_CP018664.1	WP_000054914.1	alpha/beta fold hydrolase	1149	382.0
AUO97_RS00010	7.36702	8.95403	chromosome	1277	2113	+	NZ_CP018664.1	WP_000097865.1	AraC family transcriptional regulator	837	278.0
AUO97_RS00015	4.81325	8.86206	chromosome	2164	2769	+	NZ_CP018664.1	WP_000429458.1	LysE family translocator	606	201.0
AUO97_RS00020	91.7529	339.616	chromosome	3336	3662	+	NZ_CP018664.1	WP_005134990.1	hypothetical protein	327	108.0
AUO97_RS00025	55.0989	83.2837	chromosome	3659	4129	-	NZ_CP018664.1	WP_001102889.1	BLUF domain-containing protein	471	156.0
AUO97_RS00030	59.0437	169.289	chromosome	4293	4655	-	NZ_CP018664.1	WP_000721827.1	NirD/YgiW/YdeI family stress tolerance protein	363	120.0
AUO97_RS00035	7.65568	14.4071	chromosome	4942	5586	-	NZ_CP018664.1	WP_000690470.1	glycosyltransferase	645	214.0
AUO97_RS00040	8.13266	17.0879	chromosome	5583	6182	-	NZ_CP018664.1	WP_000581924.1	class I SAM-dependent methyltransferase	600	199.0
AUO97_RS00045	15.6083	30.86	chromosome	6157	6951	-	NZ_CP018664.1	WP_000536986.1	PIG-L family deacetylase	795	264.0
AUO97_RS00050	12.3981	20.6905	chromosome	6939	7913	-	NZ_CP018664.1	WP_000931127.1	hypothetical protein	975	324.0
AUO97_RS00055	53.6473	229.637	chromosome	8212	8445	+	NZ_CP018664.1	WP_001094391.1	DUF2171 domain-containing protein	234	77.0
AUO97_RS00060	4.65962	6.19491	chromosome	8594	9991	-	NZ_CP018664.1	WP_001058170.1	amino acid permease	1398	465.0
AUO97_RS00065	15.3509	21.9137	chromosome	10094	11662	-	NZ_CP018664.1	WP_000181270.1	CoA-acylating methylmalonate-semialdehyde dehydrogenase	1569	522.0
AUO97_RS00070	5.71932	11.3722	chromosome	11773	13155	-	NZ_CP018664.1	WP_109104933.1	aspartate aminotransferase family protein	1383	460.0
AUO97_RS00075	9.86384	11.0834	chromosome	13253	14170	+	NZ_CP018664.1	WP_000802856.1	LysR family transcriptional regulator	918	305.0
AUO97_RS00080	0	0	chromosome	14228	14301	-	NZ_CP018664.1	---	tRNA-Trp	74	---
AUO97_RS00085	0	0	chromosome	14367	14451	-	NZ_CP018664.1	---	tRNA-Leu	85	---
AUO97_RS00090	0	0	chromosome	14479	14552	-	NZ_CP018664.1	---	tRNA-Trp	74	---
AUO97_RS00095	0	0	chromosome	14609	14693	-	NZ_CP018664.1	---	tRNA-Leu	85	---
AUO97_RS00100	2.79605	4.42741	chromosome	14799	15602	-	NZ_CP018664.1	WP_000912065.1	protein kinase	804	267.0
AUO97_RS00105	26.6965	24.3223	chromosome	15589	17097	-	NZ_CP018664.1	WP_000461855.1	DUF3336 domain-containing protein	1509	502.0
AUO97_RS00110	15.5418	15.4622	chromosome	17276	18157	+	NZ_CP018664.1	WP_000190819.1	ATP-binding protein	882	293.0
AUO97_RS00115	2.12012	2.61636	chromosome	18261	19365	+	NZ_CP018664.1	---	hypothetical protein	1105	---
tsaD	22.7557	19.9395	chromosome	19368	20378	-	NZ_CP018664.1	WP_000636264.1	tRNA (adenosine(37)-N6)-threonylcarbamoyltransferase complex transferase subunit TsaD	1011	336.0
rpsU	1260.71	999.415	chromosome	20524	20739	+	NZ_CP018664.1	WP_001136722.1	30S ribosomal protein S21	216	71.0
AUO97_RS00130	1422.88	1458.55	chromosome	20766	21212	+	NZ_CP018664.1	WP_000209410.1	GatB/YqeY domain-containing protein	447	148.0
AUO97_RS00135	16.9071	19.4721	chromosome	21303	22730	-	NZ_CP018664.1	WP_085941241.1	M48 family metalloprotease	1428	475.0
AUO97_RS00140	37.6672	37.4291	chromosome	22878	23843	-	NZ_CP018664.1	WP_000758320.1	D-glycerate dehydrogenase	966	321.0
AUO97_RS00145	9.32877	10.2099	chromosome	23855	24505	-	NZ_CP018664.1	WP_000580188.1	hypothetical protein	651	216.0
AUO97_RS00150	11.46	11.4699	chromosome	24606	26495	-	NZ_CP018664.1	WP_000665946.1	M48 family metalloprotease	1890	629.0
purF	93.856	87.2443	chromosome	26574	28115	-	NZ_CP018664.1	WP_000334670.1	amidophosphoribosyltransferase	1542	513.0
AUO97_RS00160	40.5439	37.6356	chromosome	28141	28728	-	NZ_CP018664.1	WP_001091966.1	CvpA family protein	588	195.0
AUO97_RS00165	56.1142	45.3854	chromosome	28735	29739	-	NZ_CP018664.1	WP_000966986.1	quinone-dependent dihydroorotate dehydrogenase	1005	334.0
AUO97_RS00170	25.9501	28.6745	chromosome	29829	30308	-	NZ_CP018664.1	WP_000782994.1	type II secretion system protein M	480	159.0
AUO97_RS00175	28.5713	29.3351	chromosome	30308	31447	-	NZ_CP018664.1	WP_005134980.1	type II secretion system protein L	1140	379.0
AUO97_RS00180	77.1758	71.9881	chromosome	31470	31925	-	NZ_CP018664.1	WP_001177595.1	histidine phosphatase family protein	456	151.0
AUO97_RS00185	48.9286	50.0423	chromosome	31982	33055	-	NZ_CP018664.1	WP_000807316.1	NAD(P)H-dependent glycerol-3-phosphate dehydrogenase	1074	357.0
AUO97_RS00190	88.7685	82.8843	chromosome	33091	33666	-	NZ_CP018664.1	WP_000132181.1	nitroreductase	576	191.0
AUO97_RS00195	199.798	284.87	chromosome	33870	34250	+	NZ_CP018664.1	WP_000720482.1	hypothetical protein	381	126.0
rhlB	77.784	81.5808	chromosome	34287	35438	-	NZ_CP018664.1	WP_000200418.1	ATP-dependent RNA helicase RhlB	1152	383.0
AUO97_RS00205	1164.35	822.762	chromosome	35542	35754	-	NZ_CP018664.1	WP_000126912.1	cold-shock protein	213	70.0
AUO97_RS00210	33.7357	22.5755	chromosome	36129	36374	+	NZ_CP018664.1	WP_000108398.1	sulfurtransferase TusA family protein	246	81.0
rpoH	162.172	172.889	chromosome	36508	37374	+	NZ_CP018664.1	WP_001285359.1	RNA polymerase sigma factor RpoH	867	288.0
AUO97_RS00220	45.0186	36.658	chromosome	37486	37851	+	NZ_CP018664.1	WP_000264715.1	DUF423 domain-containing protein	366	121.0
thiS	111.41	117.263	chromosome	37865	38062	+	NZ_CP018664.1	WP_001167820.1	sulfur carrier protein ThiS	198	65.0
AUO97_RS00230	45.4406	39.6158	chromosome	38076	38861	+	NZ_CP018664.1	WP_001154366.1	thiazole synthase	786	261.0
AUO97_RS00235	8.8288	9.65705	chromosome	38998	39621	-	NZ_CP018664.1	WP_000928988.1	hypothetical protein	624	207.0
yaaA	36.2005	34.8481	chromosome	39641	40414	-	NZ_CP018664.1	WP_000880407.1	peroxide stress protein YaaA	774	257.0
AUO97_RS00245	35.2695	29.2883	chromosome	40541	41173	+	NZ_CP018664.1	WP_000003115.1	hydrolase	633	210.0
rtcR	11.4113	11.0676	chromosome	41231	42832	-	NZ_CP018664.1	WP_000650525.1	RNA repair transcriptional activator RtcR	1602	533.0
AUO97_RS00255	7.59747	7.34054	chromosome	42900	43874	+	NZ_CP018664.1	WP_000902244.1	MBL fold metallo-hydrolase	975	324.0
AUO97_RS00260	29.1282	10.3985	chromosome	44130	45398	+	NZ_CP018664.1	WP_000110894.1	RtcB family protein	1269	422.0
AUO97_RS00265	11.4606	5.59595	chromosome	45401	45784	+	NZ_CP018664.1	WP_000409701.1	hypothetical protein	384	127.0
AUO97_RS00270	11.6558	6.79198	chromosome	45797	46255	+	NZ_CP018664.1	WP_000761355.1	DIP1984 family protein	459	152.0
rtcA	6.5815	7.09477	chromosome	46515	47561	+	NZ_CP018664.1	WP_049594818.1	RNA 3'-terminal phosphate cyclase	1047	348.0
AUO97_RS00280	46.1331	57.1242	chromosome	47597	49057	-	NZ_CP018664.1	WP_000195395.1	aminoacyl-histidine dipeptidase	1461	486.0
AUO97_RS00285	26.7044	33.0478	chromosome	49228	49611	-	NZ_CP018664.1	WP_000735999.1	hypothetical protein	384	127.0
AUO97_RS00290	52.6183	45.8576	chromosome	49739	51985	-	NZ_CP018664.1	WP_000082052.1	bifunctional prephenate dehydrogenase/3-phosphoshikimate 1-carboxyvinyltransferase	2247	748.0
pheA	50.8827	46.6031	chromosome	52094	53203	-	NZ_CP018664.1	WP_000606364.1	prephenate dehydratase	1110	369.0
AUO97_RS00300	6.14308	6.84522	chromosome	53389	54333	+	NZ_CP018664.1	WP_005134963.1	alpha/beta hydrolase	945	314.0
AUO97_RS00305	32.3552	37.9797	chromosome	54377	55522	-	NZ_CP018664.1	WP_000881864.1	acyl-CoA dehydrogenase family protein	1146	381.0
AUO97_RS00310	87.6739	67.0008	chromosome	55686	57044	-	NZ_CP018664.1	WP_001085436.1	dicarboxylate/amino acid:cation symporter	1359	452.0
AUO97_RS00320	33.5526	29.2889	chromosome	57543	58556	+	NZ_CP018664.1	WP_001093407.1	glycosyl transferase family protein	1014	337.0
AUO97_RS00325	105.052	98.015	chromosome	58758	59030	-	NZ_CP018664.1	WP_001019667.1	YeaC family protein	273	90.0
AUO97_RS00330	64.6454	51.334	chromosome	59027	59935	-	NZ_CP018664.1	WP_001167242.1	NAD(+) kinase	909	302.0
mrcB	72.9896	76.6512	chromosome	60121	62517	+	NZ_CP018664.1	WP_000667412.1	penicillin-binding protein 1B	2397	798.0
AUO97_RS00340	38.0813	49.2545	chromosome	62538	63089	+	NZ_CP018664.1	WP_000913439.1	tetratricopeptide repeat protein	552	183.0
AUO97_RS00345	14.3366	13.4299	chromosome	63111	64010	-	NZ_CP018664.1	WP_001125745.1	thiamine phosphate synthase	900	299.0
AUO97_RS00350	427.57	688.857	chromosome	64147	64317	+	NZ_CP018664.1	WP_000993415.1	hemin uptake protein HemP	171	56.0
AUO97_RS00355	5.68093	6.04586	chromosome	64383	65741	-	NZ_CP018664.1	WP_001257353.1	GHKL domain-containing protein	1359	452.0
AUO97_RS00360	8.68357	10.0106	chromosome	65738	66400	-	NZ_CP018664.1	WP_001221454.1	response regulator transcription factor	663	220.0
AUO97_RS00365	34.147	49.7445	chromosome	66508	66867	-	NZ_CP018664.1	WP_000781557.1	NirD/YgiW/YdeI family stress tolerance protein	360	119.0
tadA	2.30422	1.99777	chromosome	66949	68706	-	NZ_CP018664.1	WP_001020917.1	Flp pilus assembly complex ATPase component TadA	1758	585.0
AUO97_RS00375	11.2487	9.63598	chromosome	68994	70262	+	NZ_CP018664.1	WP_001052949.1	MgtC/SapB family protein	1269	422.0
tsaA	8.61201	7.7053	chromosome	70272	71000	-	NZ_CP018664.1	WP_005109720.1	tRNA (N6-threonylcarbamoyladenosine(37)-N6)-methyltransferase TrmO	729	242.0
AUO97_RS00385	69.3892	61.1611	chromosome	71105	71884	+	NZ_CP018664.1	WP_000718711.1	ferredoxin--NADP reductase	780	259.0
AUO97_RS00390	5.62459	5.20976	chromosome	71939	72808	-	NZ_CP018664.1	WP_000117587.1	PhzF family phenazine biosynthesis protein	870	289.0
AUO97_RS00395	7.98279	6.06061	chromosome	73038	74504	+	NZ_CP018664.1	WP_104159449.1	PLP-dependent aminotransferase family protein	1467	488.0
yegQ	47.3504	21.6305	chromosome	74561	75931	+	NZ_CP018664.1	WP_000845865.1	tRNA 5-hydroxyuridine modification protein YegQ	1371	456.0
AUO97_RS00405	20.2848	8.88548	chromosome	75934	76197	+	NZ_CP018664.1	WP_001196306.1	YfhL family 4Fe-4S dicluster ferredoxin	264	87.0
abeS	4.2197	2.57255	chromosome	76433	76762	+	NZ_CP018664.1	WP_000121130.1	multidrug efflux SMR transporter AbeS	330	109.0
AUO97_RS00415	2.94158	2.62753	chromosome	76835	77611	-	NZ_CP018664.1	WP_000438618.1	ATP-binding cassette domain-containing protein	777	258.0
AUO97_RS00420	1.37859	1.51182	chromosome	77621	78334	-	NZ_CP018664.1	WP_000569990.1	ABC transporter permease	714	237.0
hisQ	2.25197	2.18265	chromosome	78331	79020	-	NZ_CP018664.1	WP_000010369.1	histidine ABC transporter permease HisQ	690	229.0
AUO97_RS00430	13.2949	11.3949	chromosome	79112	79897	-	NZ_CP018664.1	WP_000135840.1	ABC transporter substrate-binding protein	786	261.0
adeL	11.2527	10.8945	chromosome	80072	81103	-	NZ_CP018664.1	WP_002000718.1	multidrug efflux transcriptional repressor AdeL	1032	343.0
adeF	1.88608	2.84772	chromosome	81301	82518	+	NZ_CP018664.1	WP_000010635.1	multidrug efflux RND transporter periplasmic adaptor subunit AdeF	1218	405.0
adeG	1.95591	2.32189	chromosome	82525	85704	+	NZ_CP018664.1	WP_001027060.1	multidrug efflux RND transporter permease subunit AdeG	3180	1059.0
adeH	4.10827	4.54081	chromosome	85717	87165	+	NZ_CP018664.1	WP_000633135.1	multidrug efflux RND transporter outer membrane subunit AdeH	1449	482.0
AUO97_RS00455	283.095	205.877	chromosome	87206	88459	-	NZ_CP018664.1	WP_000457893.1	serine hydroxymethyltransferase	1254	417.0
AUO97_RS00460	8.29788	11.0911	chromosome	88705	89934	-	NZ_CP018664.1	WP_000782590.1	alpha/beta fold hydrolase	1230	409.0
AUO97_RS00465	10.885	7.54534	chromosome	90184	90870	+	NZ_CP018664.1	WP_001147935.1	DUF3820 family protein	687	228.0
AUO97_RS00470	3.16658	2.79377	chromosome	91015	91650	+	NZ_CP018664.1	WP_162489787.1	hypothetical protein	636	211.0
AUO97_RS00475	0	0	chromosome	91750	91826	+	NZ_CP018664.1	---	tRNA-Arg	77	---
AUO97_RS00480	43.0429	36.7324	chromosome	91944	92879	+	NZ_CP018664.1	WP_000128669.1	ABC transporter ATP-binding protein	936	311.0
AUO97_RS00485	31.3273	25.4209	chromosome	92876	93649	+	NZ_CP018664.1	WP_001010536.1	ABC transporter permease	774	257.0
queF	22.1673	17.8006	chromosome	93646	94458	+	NZ_CP018664.1	WP_000110164.1	NADPH-dependent 7-cyano-7-deazaguanine reductase QueF	813	270.0
AUO97_RS00495	94.7346	80.8555	chromosome	94482	95132	+	NZ_CP018664.1	WP_001115740.1	hypothetical protein	651	216.0
rodA	16.5199	13.4688	chromosome	95261	96403	+	NZ_CP018664.1	WP_000075224.1	rod shape-determining protein RodA	1143	380.0
mltB	51.4528	47.908	chromosome	96423	97424	+	NZ_CP018664.1	WP_000951085.1	lytic murein transglycosylase B	1002	333.0
AUO97_RS00510	274.989	225.702	chromosome	97715	98332	+	NZ_CP018664.1	WP_001177236.1	septal ring lytic transglycosylase RlpA family protein	618	205.0
AUO97_RS00515	12.9727	16.8322	chromosome	98889	99341	+	NZ_CP018664.1	WP_000836402.1	DUF962 domain-containing protein	453	150.0
AUO97_RS00520	1.51039	2.88061	chromosome	99382	99699	-	NZ_CP018664.1	WP_000118659.1	AzlD domain-containing protein	318	105.0
AUO97_RS00525	2.90222	3.80069	chromosome	99701	100417	-	NZ_CP018664.1	WP_002156296.1	AzlC family ABC transporter permease	717	238.0
AUO97_RS00530	6.30877	6.93898	chromosome	100512	101336	-	NZ_CP018664.1	WP_000554500.1	AraC family transcriptional regulator	825	274.0
AUO97_RS00535	12.7453	12.1609	chromosome	101434	101919	-	NZ_CP018664.1	WP_000182520.1	DUF3465 domain-containing protein	486	161.0
AUO97_RS00540	558.57	387.465	chromosome	101985	102860	-	NZ_CP018664.1	WP_000125378.1	elongation factor Ts	876	291.0
rpsB	1629.36	1098.67	chromosome	102998	103750	-	NZ_CP018664.1	WP_001982118.1	30S ribosomal protein S2	753	250.0
map	68.2433	63.0324	chromosome	103960	104787	+	NZ_CP018664.1	WP_001089491.1	type I methionyl aminopeptidase	828	275.0
AUO97_RS00555	8.58586	11.9561	chromosome	104992	106110	+	NZ_CP018664.1	WP_000976525.1	OmpW family protein	1119	372.0
AUO97_RS00560	1.85497	2.39359	chromosome	106523	107869	+	NZ_CP018664.1	WP_000097620.1	MFS transporter	1347	448.0
AUO97_RS00565	12.3371	12.4815	chromosome	108044	109258	+	NZ_CP018664.1	WP_000169415.1	MFS transporter	1215	404.0
sthA	125.886	110.772	chromosome	109502	110914	-	NZ_CP018664.1	WP_001137505.1	Si-specific NAD(P)(+) transhydrogenase	1413	470.0
lipA	189.637	148.171	chromosome	111111	112124	+	NZ_CP018664.1	WP_001289259.1	lipoyl synthase	1014	337.0
AUO97_RS00580	46.8769	77.4657	chromosome	112408	114873	+	NZ_CP018664.1	WP_049594817.1	acyl-CoA dehydrogenase	2466	821.0
AUO97_RS00585	23.7001	28.6132	chromosome	114977	115360	+	NZ_CP018664.1	WP_000043121.1	carboxymuconolactone decarboxylase family protein	384	127.0
AUO97_RS00590	3.63494	6.30148	chromosome	115399	115935	-	NZ_CP018664.1	WP_001196988.1	hypothetical protein	537	178.0
AUO97_RS00595	227.988	172.027	chromosome	116157	117539	+	NZ_CP018664.1	WP_000994845.1	adenosylhomocysteinase	1383	460.0
metF	57.411	45.3283	chromosome	117611	118447	+	NZ_CP018664.1	WP_000167018.1	methylenetetrahydrofolate reductase [NAD(P)H]	837	278.0
AUO97_RS00605	19.7316	14.945	chromosome	118466	119188	+	NZ_CP018664.1	WP_001078589.1	16S rRNA (uracil(1498)-N(3))-methyltransferase	723	240.0
AUO97_RS00610	8.40997	8.64702	chromosome	119323	122172	+	NZ_CP018664.1	WP_000016038.1	EAL domain-containing protein	2850	949.0
AUO97_RS00615	127.595	102.864	chromosome	122409	124679	+	NZ_CP018664.1	WP_000342684.1	NADP-dependent malic enzyme	2271	756.0
AUO97_RS00620	45.0746	34.9392	chromosome	124771	126009	+	NZ_CP018664.1	WP_001198542.1	multifunctional CCA addition/repair protein	1239	412.0
AUO97_RS00625	67.6483	66.6715	chromosome	126059	127234	-	NZ_CP018664.1	WP_001254962.1	trypsin-like peptidase domain-containing protein	1176	391.0
AUO97_RS00630	33.2814	27.2531	chromosome	127428	128186	+	NZ_CP018664.1	WP_001284922.1	Nif3-like dinuclear metal center hexameric protein	759	252.0
AUO97_RS00635	579.081	563.599	chromosome	128332	128958	+	NZ_CP018664.1	WP_000208082.1	superoxide dismutase	627	208.0
AUO97_RS00640	0	0	chromosome	129105	129180	+	NZ_CP018664.1	---	tRNA-Asn	76	---
AUO97_RS00645	0	0	chromosome	129189	129264	+	NZ_CP018664.1	---	tRNA-Asn	76	---
AUO97_RS00650	0	0	chromosome	129443	129518	+	NZ_CP018664.1	---	tRNA-Asn	76	---
AUO97_RS00655	3.15277	3.13162	chromosome	129575	130018	+	NZ_CP018664.1	WP_000464148.1	DUF2726 domain-containing protein	444	147.0
AUO97_RS00660	15.2355	15.9851	chromosome	130028	130228	-	NZ_CP018664.1	WP_000082790.1	hypothetical protein	201	66.0
AUO97_RS00665	59.229	66.9812	chromosome	130340	131797	-	NZ_CP018664.1	WP_000830603.1	alpha/beta hydrolase	1458	485.0
ubiA	24.2448	20.8747	chromosome	131908	132786	-	NZ_CP018664.1	WP_000205474.1	4-hydroxybenzoate octaprenyltransferase	879	292.0
AUO97_RS00675	21.9026	18.1083	chromosome	132783	133292	-	NZ_CP018664.1	WP_001231791.1	chorismate lyase	510	169.0
glnA	515.03	434.217	chromosome	133418	134833	-	NZ_CP018664.1	WP_000061267.1	type I glutamate--ammonia ligase	1416	471.0
AUO97_RS00685	12.9002	20.4992	chromosome	135568	137109	+	NZ_CP018664.1	WP_000872617.1	peptide MFS transporter	1542	513.0
AUO97_RS00690	43.8702	50.6707	chromosome	137106	138908	+	NZ_CP018664.1	WP_000999162.1	aminopeptidase P family protein	1803	600.0
AUO97_RS00695	70.7166	66.9602	chromosome	139204	139788	+	NZ_CP018664.1	WP_000925673.1	aminodeoxychorismate/anthranilate synthase component II	585	194.0
AUO97_RS00700	15.2113	26.7469	chromosome	139885	142656	-	NZ_CP018664.1	WP_109104826.1	M1 family metallopeptidase	2772	923.0
AUO97_RS00705	1.65633	1.49243	chromosome	142664	145396	-	NZ_CP018664.1	WP_005134946.1	TonB-dependent receptor	2733	910.0
trpD	34.181	30.2728	chromosome	145752	146801	+	NZ_CP018664.1	WP_001982145.1	anthranilate phosphoribosyltransferase	1050	349.0
trpC	37.3222	28.108	chromosome	146811	147617	+	NZ_CP018664.1	WP_000608308.1	indole-3-glycerol phosphate synthase TrpC	807	268.0
AUO97_RS00720	12.4385	10.4096	chromosome	147627	148322	+	NZ_CP018664.1	WP_000066123.1	Smr/MutS family protein	696	231.0
xdhC	5.17395	7.03651	chromosome	148333	149316	-	NZ_CP018664.1	WP_001164225.1	xanthine dehydrogenase accessory protein XdhC	984	327.0
xdhB	7.05699	8.99928	chromosome	149323	151698	-	NZ_CP018664.1	WP_005134944.1	xanthine dehydrogenase molybdopterin binding subunit	2376	791.0
xdhA	6.73455	7.65877	chromosome	151700	153199	-	NZ_CP018664.1	WP_000893681.1	xanthine dehydrogenase small subunit	1500	499.0
folE	49.6999	41.3922	chromosome	153462	154010	+	NZ_CP018664.1	WP_001187844.1	GTP cyclohydrolase I FolE	549	182.0
AUO97_RS00745	40.6412	61.566	chromosome	154172	155323	+	NZ_CP018664.1	WP_001211238.1	class C extended-spectrum beta-lactamase ADC-26	1152	383.0
AUO97_RS00750	1.21711	1.28446	chromosome	155391	157283	-	NZ_CP018664.1	WP_000055522.1	DUF4105 domain-containing protein	1893	630.0
AUO97_RS00755	283.544	369.924	chromosome	157345	157815	-	NZ_CP018664.1	---	DUF3015 family protein	471	---
AUO97_RS00760	3.95781	3.87385	chromosome	157965	158759	-	NZ_CP018664.1	WP_001199663.1	DUF817 family protein	795	264.0
AUO97_RS00765	65.2687	50.0938	chromosome	158766	159839	-	NZ_CP018664.1	WP_000209395.1	uroporphyrinogen decarboxylase	1074	357.0
AUO97_RS00770	237.622	239.909	chromosome	160139	161386	+	NZ_CP018664.1	WP_000498089.1	murein L,D-transpeptidase	1248	415.0
basJ	2.29713	3.81299	chromosome	161507	162676	-	NZ_CP018664.1	WP_000983816.1	acinetobactin biosynthesis isochorismate synthase BasJ	1170	389.0
basI	1.23228	1.35538	chromosome	162801	163556	-	NZ_CP018664.1	WP_005134939.1	acinetobactin biosynthesis phosphopantetheinyl transferase BasI	756	251.0
basH	3.54582	4.21674	chromosome	163567	164301	-	NZ_CP018664.1	WP_001032910.1	acinetobactin biosynthesis thioesterase BasH	735	244.0
barB	3.18714	3.74765	chromosome	164374	165969	-	NZ_CP018664.1	WP_001090096.1	acinetobactin export ABC transporter permease/ATP-binding subunit BarB	1596	531.0
barA	2.53249	3.48861	chromosome	165966	167576	-	NZ_CP018664.1	WP_005134938.1	acinetobactin export ABC transporter permease/ATP-binding subunit BarA	1611	536.0
basG	1.67385	2.71361	chromosome	167822	168973	-	NZ_CP018664.1	WP_000603867.1	acinetobactin biosynthesis histidine decarboxylase BasG	1152	383.0
basF	2.20093	5.20976	chromosome	169091	169960	-	NZ_CP018664.1	WP_001018258.1	acinetobactin biosynthesis bifunctional isochorismatase/aryl carrier protein BasF	870	289.0
basE	1.92081	3.33033	chromosome	169978	171606	-	NZ_CP018664.1	WP_000744368.1	(2,3-dihydroxybenzoyl)adenylate synthase BasE	1629	542.0
basD	1.63264	2.33429	chromosome	171768	174710	+	NZ_CP018664.1	WP_049594816.1	acinetobactin non-ribosomal peptide synthetase subunit BasD	2943	980.0
basC	1.60578	2.54222	chromosome	174758	176068	+	NZ_CP018664.1	WP_000717760.1	putative histamine N-monooxygenase	1311	436.0
AUO97_RS00825	5.76785	7.45722	chromosome	176138	178465	-	NZ_CP018664.1	WP_001073041.1	TonB-dependent siderophore receptor	2328	775.0
bauB	3.36774	5.96169	chromosome	178551	179519	-	NZ_CP018664.1	WP_001104125.1	siderophore-binding periplasmic lipoprotein BauB	969	322.0
bauE	1.02118	2.02809	chromosome	179526	180296	-	NZ_CP018664.1	WP_000582115.1	ferric acinetobactin ABC transporter ATP-binding protein BauE	771	256.0
bauC	0.759123	1.34272	chromosome	180293	181240	-	NZ_CP018664.1	WP_001223277.1	ferric acinetobactin ABC transporter permease subunit BauC	948	315.0
bauD	1.00646	2.38073	chromosome	181240	182181	-	NZ_CP018664.1	WP_001210789.1	ferric acinetobactin ABC transporter permease subunit BauD	942	313.0
basB	1.34405	3.40078	chromosome	182813	184840	+	NZ_CP018664.1	WP_000939843.1	acinetobactin non-ribosomal peptide synthetase subunit BasB	2028	675.0
basA	2.15495	3.42549	chromosome	184911	186758	-	NZ_CP018664.1	WP_000910250.1	acinetobactin non-ribosomal peptide synthetase subunit BasA	1848	615.0
bauF	3.17695	4.9385	chromosome	187151	188011	+	NZ_CP018664.1	WP_000160885.1	acinetobactin utilization protein BauF	861	286.0
AUO97_RS00865	7.43908	6.00199	chromosome	188008	188631	-	NZ_CP018664.1	WP_000528180.1	PAS domain-containing protein	624	207.0
AUO97_RS00870	5.05161	4.91544	chromosome	188885	189853	+	NZ_CP018664.1	WP_001061795.1	threo-3-hydroxy-L-aspartate ammonia-lyase	969	322.0
AUO97_RS00875	19.9557	31.4936	chromosome	190098	190784	+	NZ_CP018664.1	WP_000995340.1	pirin family protein	687	228.0
AUO97_RS00880	1.41556	1.28808	chromosome	191220	191783	-	NZ_CP018664.1	WP_001133229.1	TetR/AcrR family transcriptional regulator	564	187.0
AUO97_RS00890	32.8026	36.9969	chromosome	192605	193633	+	NZ_CP018664.1	WP_000168943.1	hypothetical protein	1029	342.0
AUO97_RS00895	3.75059	3.86581	chromosome	193658	194173	-	NZ_CP018664.1	WP_049594815.1	hypothetical protein	516	171.0
AUO97_RS00900	8.22588	11.3466	chromosome	194475	195878	-	NZ_CP018664.1	WP_001170044.1	hypothetical protein	1404	467.0
AUO97_RS00910	4.75267	4.10633	chromosome	196317	197336	-	NZ_CP018664.1	WP_001069952.1	AraC family transcriptional regulator	1020	339.0
AUO97_RS00915	1.01295	1.52304	chromosome	197501	198541	+	NZ_CP018664.1	WP_049594814.1	NAD-dependent epimerase/dehydratase family protein	1041	346.0
AUO97_RS00920	0.607298	0.915491	chromosome	198564	199511	+	NZ_CP018664.1	WP_000102858.1	metal-dependent hydrolase	948	315.0
AUO97_RS00925	1.39952	1.22825	chromosome	199520	200440	+	NZ_CP018664.1	WP_000616843.1	alpha/beta hydrolase	921	306.0
AUO97_RS00930	1.67854	1.58274	chromosome	200496	202001	+	NZ_CP018664.1	WP_001038285.1	NAD(P)/FAD-dependent oxidoreductase	1506	501.0
AUO97_RS00935	5.32566	5.58642	chromosome	202071	202994	-	NZ_CP018664.1	WP_000277159.1	trypsin-like serine protease	924	307.0
AUO97_RS00940	7.24589	5.82359	chromosome	203243	204163	-	NZ_CP018664.1	WP_001153333.1	LysR family transcriptional regulator	921	306.0
AUO97_RS00945	4.63502	8.45145	chromosome	204346	205026	+	NZ_CP018664.1	WP_000106451.1	hydrolase	681	226.0
AUO97_RS00950	1.67168	1.59388	chromosome	205088	205918	-	NZ_CP018664.1	WP_049594813.1	metal-dependent hydrolase	831	276.0
AUO97_RS00955	3.15593	2.42486	chromosome	205961	206953	-	NZ_CP018664.1	WP_000627086.1	fatty acid desaturase family protein	993	330.0
AUO97_RS00960	1.66933	1.36264	chromosome	206953	207972	-	NZ_CP018664.1	WP_001097602.1	fatty acid desaturase family protein	1020	339.0
AUO97_RS00965	7.18471	6.11484	chromosome	208211	209095	-	NZ_CP018664.1	WP_001131942.1	SDR family oxidoreductase	885	294.0
AUO97_RS00970	5.87349	5.97361	chromosome	209125	209991	-	NZ_CP018664.1	WP_000211448.1	hypothetical protein	867	288.0
AUO97_RS00975	1.48228	1.79242	chromosome	210225	213510	-	NZ_CP018664.1	---	type I secretion protein	3286	---
AUO97_RS00980	0	0	chromosome	213775	213851	-	NZ_CP018664.1	---	tRNA-Val	77	---
AUO97_RS00985	80.5148	69.3329	chromosome	214020	214322	-	NZ_CP018664.1	WP_001009533.1	YbdD/YjiX family protein	303	100.0
AUO97_RS00990	96.9883	99.2393	chromosome	214325	216421	-	NZ_CP018664.1	WP_000380470.1	carbon starvation protein A	2097	698.0
efp	605.751	541.796	chromosome	216588	217157	-	NZ_CP018664.1	WP_000035083.1	elongation factor P	570	189.0
epmB	16.8776	17.2115	chromosome	217231	218247	+	NZ_CP018664.1	WP_000611579.1	EF-P beta-lysylation protein EpmB	1017	338.0
AUO97_RS01005	8.78844	7.87684	chromosome	218263	220008	+	NZ_CP018664.1	---	GTPase	1746	---
AUO97_RS01010	4.53466	4.78682	chromosome	220005	222113	+	NZ_CP018664.1	WP_005134929.1	EAL domain-containing protein	2109	702.0
rpmE	1484.83	911.481	chromosome	222176	222400	-	NZ_CP018664.1	WP_001200845.1	50S ribosomal protein L31	225	74.0
AUO97_RS01020	32.7603	28.4836	chromosome	222594	223565	-	NZ_CP018664.1	WP_170825892.1	bile acid:sodium symporter	972	323.0
gloA	134.118	111.605	chromosome	223699	224100	-	NZ_CP018664.1	WP_001242511.1	lactoylglutathione lyase	402	133.0
AUO97_RS01030	41.3	48.7921	chromosome	224103	226292	-	NZ_CP018664.1	WP_000428311.1	MFS transporter	2190	729.0
AUO97_RS01035	54.8777	54.873	chromosome	226459	229077	+	NZ_CP018664.1	WP_000192286.1	ATP-binding protein	2619	872.0
AUO97_RS01040	265.597	298.23	chromosome	229135	230064	-	NZ_CP018664.1	WP_000886768.1	LysR family transcriptional regulator	930	309.0
AUO97_RS01045	118.977	129.006	chromosome	230166	230996	-	NZ_CP018664.1	WP_000550750.1	peptidoglycan DD-metalloendopeptidase family protein	831	276.0
surE	32.6352	22.6892	chromosome	231111	231878	-	NZ_CP018664.1	WP_001023217.1	5'/3'-nucleotidase SurE	768	255.0
AUO97_RS01055	7.60967	8.60278	chromosome	231981	232352	+	NZ_CP018664.1	WP_000846426.1	hypothetical protein	372	123.0
AUO97_RS01060	296.704	390.641	chromosome	232500	232922	+	NZ_CP018664.1	WP_000480885.1	hypothetical protein	423	140.0
dacC	106.127	113.822	chromosome	233049	234197	+	NZ_CP018664.1	WP_000197255.1	D-alanyl-D-alanine carboxypeptidase PBP5/6	1149	382.0
AUO97_RS01070	20.5188	20.4699	chromosome	234297	234842	+	NZ_CP018664.1	WP_001107199.1	gamma carbonic anhydrase family protein	546	181.0
AUO97_RS01075	125.991	108.254	chromosome	234962	235450	+	NZ_CP018664.1	WP_000741966.1	NUDIX hydrolase	489	162.0
mnmA	37.9917	37.1731	chromosome	235455	236588	+	NZ_CP018664.1	WP_001187604.1	tRNA 2-thiouridine(34) synthase MnmA	1134	377.0
hflD	14.6226	18.017	chromosome	236602	237336	+	NZ_CP018664.1	WP_000229972.1	high frequency lysogenization protein HflD	735	244.0
purB	97.1623	74.6595	chromosome	237391	238779	+	NZ_CP018664.1	WP_000993080.1	adenylosuccinate lyase	1389	462.0
AUO97_RS01095	21.2365	23.1733	chromosome	238862	239503	+	NZ_CP018664.1	WP_000570327.1	DUF2238 domain-containing protein	642	213.0
AUO97_RS01100	35.515	64.5417	chromosome	239551	241740	-	NZ_CP018664.1	WP_000196826.1	BapA prefix-like domain-containing protein	2190	729.0
sohB	193.914	247.236	chromosome	242016	242978	-	NZ_CP018664.1	WP_000897185.1	protease SohB	963	320.0
AUO97_RS01110	55.2697	44.216	chromosome	243125	244027	-	NZ_CP018664.1	WP_001091973.1	phosphate ABC transporter ATP-binding protein	903	300.0
pstA	41.359	26.3775	chromosome	244041	245438	-	NZ_CP018664.1	WP_000107954.1	phosphate ABC transporter permease PstA	1398	465.0
pstC	54.9323	37.655	chromosome	245435	246814	-	NZ_CP018664.1	WP_001050723.1	phosphate ABC transporter permease subunit PstC	1380	459.0
AUO97_RS01125	125.037	71.6031	chromosome	246915	247946	-	NZ_CP018664.1	WP_001238909.1	substrate-binding domain-containing protein	1032	343.0
AUO97_RS01130	4.82774	4.74591	chromosome	248402	249781	-	NZ_CP018664.1	WP_000339846.1	amino acid permease	1380	459.0
AUO97_RS01135	7.17464	6.60969	chromosome	249922	251643	-	NZ_CP018664.1	WP_000469459.1	alpha-keto acid decarboxylase family protein	1722	573.0
AUO97_RS01140	8.58356	10.9325	chromosome	251778	252263	+	NZ_CP018664.1	WP_000357090.1	Lrp/AsnC family transcriptional regulator	486	161.0
AUO97_RS01145	50.7575	57.2871	chromosome	252335	253765	-	NZ_CP018664.1	WP_001183474.1	aldehyde dehydrogenase family protein	1431	476.0
AUO97_RS01150	212.555	209.024	chromosome	254042	255574	-	NZ_CP018664.1	WP_000227387.1	aspartate aminotransferase family protein	1533	510.0
AUO97_RS01155	307.232	303.379	chromosome	255577	256950	-	NZ_CP018664.1	WP_000117540.1	diaminobutyrate--2-oxoglutarate transaminase	1374	457.0
AUO97_RS01160	162.247	179.281	chromosome	257418	258119	+	NZ_CP018664.1	WP_001259423.1	SIMPL domain-containing protein	702	233.0
AUO97_RS01165	6.27683	6.19722	chromosome	258238	259134	-	NZ_CP018664.1	WP_001041365.1	LysR family transcriptional regulator	897	298.0
AUO97_RS01170	4.13532	5.3131	chromosome	259254	259829	+	NZ_CP018664.1	WP_001039795.1	NAD(P)H-dependent oxidoreductase	576	191.0
AUO97_RS01175	245.601	164.796	chromosome	259896	260990	-	NZ_CP018664.1	WP_001057073.1	acyl-CoA desaturase	1095	364.0
AUO97_RS01180	144.64	128.563	chromosome	261003	262073	-	NZ_CP018664.1	WP_001147894.1	ferredoxin reductase	1071	356.0
fabR	32.8047	35.1484	chromosome	262214	262909	+	NZ_CP018664.1	WP_000195202.1	HTH-type transcriptional repressor FabR	696	231.0
AUO97_RS01190	21.9448	19.6703	chromosome	263076	264092	+	NZ_CP018664.1	WP_001191205.1	AI-2E family transporter	1017	338.0
rapA	47.1398	39.3477	chromosome	264148	266985	-	NZ_CP018664.1	WP_000413578.1	RNA polymerase-associated protein RapA	2838	945.0
AUO97_RS01200	31.8887	27.5693	chromosome	267130	267768	-	NZ_CP018664.1	WP_001279315.1	RluA family pseudouridine synthase	639	212.0
AUO97_RS01205	8.77284	9.47492	chromosome	267901	268605	-	NZ_CP018664.1	WP_000500061.1	isochorismatase	705	234.0
hemL	79.0872	74.5364	chromosome	268667	269965	-	NZ_CP018664.1	WP_000059223.1	glutamate-1-semialdehyde 2,1-aminomutase	1299	432.0
AUO97_RS01215	14.4079	16.628	chromosome	270008	270619	-	NZ_CP018664.1	WP_001214807.1	thiamine phosphate synthase	612	203.0
AUO97_RS01220	19.2494	30.5137	chromosome	270735	271118	-	NZ_CP018664.1	WP_000636741.1	DUF962 domain-containing protein	384	127.0
AUO97_RS01225	25.7201	19.1682	chromosome	271284	272747	+	NZ_CP018664.1	WP_000230496.1	CYTH and CHAD domain-containing protein	1464	487.0
AUO97_RS01230	19.1508	16.9722	chromosome	272783	273415	-	NZ_CP018664.1	WP_001150004.1	hypothetical protein	633	210.0
AUO97_RS01235	62.7553	51.6305	chromosome	273519	273902	+	NZ_CP018664.1	WP_000078676.1	DUF3144 domain-containing protein	384	127.0
AUO97_RS01240	83.2402	62.7122	chromosome	273960	276722	-	NZ_CP018664.1	WP_000480983.1	insulinase family protein	2763	920.0
AUO97_RS01245	20.2778	16.7726	chromosome	276845	277660	-	NZ_CP018664.1	WP_000784951.1	PhzF family phenazine biosynthesis protein	816	271.0
AUO97_RS01250	69.5786	71.1588	chromosome	277809	279203	-	NZ_CP018664.1	WP_001025081.1	L-cystine transporter	1395	464.0
AUO97_RS01255	54.5882	67.1606	chromosome	279401	280282	-	NZ_CP018664.1	WP_000925116.1	LysR family transcriptional regulator	882	293.0
AUO97_RS01260	0.828632	1.4463	chromosome	280379	281557	+	NZ_CP018664.1	WP_017897594.1	YbfB/YjiJ family MFS transporter	1179	392.0
AUO97_RS01265	17.7884	27.6435	chromosome	281906	282316	+	NZ_CP018664.1	WP_000069673.1	hypothetical protein	411	136.0
AUO97_RS01270	12.3675	20.0638	chromosome	282317	282808	+	NZ_CP018664.1	WP_001218091.1	hypothetical protein	492	163.0
icd	97.0623	123.859	chromosome	282909	284165	-	NZ_CP018664.1	WP_000542121.1	NADP-dependent isocitrate dehydrogenase	1257	418.0
AUO97_RS01280	90.283	92.7851	chromosome	284366	285154	+	NZ_CP018664.1	WP_000706554.1	rRNA large subunit pseudouridine synthase E	789	262.0
AUO97_RS01285	380.098	297.399	chromosome	285272	287509	-	NZ_CP018664.1	WP_000896679.1	NADP-dependent isocitrate dehydrogenase	2238	745.0
AUO97_RS01290	66.276	59.0962	chromosome	287910	289613	-	NZ_CP018664.1	WP_000903512.1	M61 family metallopeptidase	1704	567.0
AUO97_RS01295	29.7157	26.3938	chromosome	289786	291105	+	NZ_CP018664.1	WP_000667907.1	D-alanyl-D-alanine carboxypeptidase PBP6B	1320	439.0
AUO97_RS01300	34.9734	47.3345	chromosome	291205	292491	+	NZ_CP018664.1	WP_000193160.1	NAD(P)/FAD-dependent oxidoreductase	1287	428.0
AUO97_RS01305	1353.19	1480.66	chromosome	292627	293109	+	NZ_CP018664.1	WP_000123995.1	peptidylprolyl isomerase	483	160.0
AUO97_RS01310	5.54331	3.74804	chromosome	293213	294655	+	NZ_CP018664.1	WP_000063719.1	deoxyribodipyrimidine photo-lyase	1443	480.0
AUO97_RS01315	17.8497	27.5468	chromosome	294849	295589	+	NZ_CP018664.1	WP_001186266.1	hypothetical protein	741	246.0
AUO97_RS01320	13.0221	18.4378	chromosome	295589	296485	+	NZ_CP018664.1	WP_000067469.1	hypothetical protein	897	298.0
AUO97_RS01325	17.7365	32.5675	chromosome	296472	297722	+	NZ_CP018664.1	WP_000035257.1	glycosyltransferase family 2 protein	1251	416.0
AUO97_RS01330	23.6172	40.1162	chromosome	297723	299567	+	NZ_CP018664.1	WP_000750598.1	hypothetical protein	1845	614.0
AUO97_RS01335	23.7654	26.3282	chromosome	299545	300450	+	NZ_CP018664.1	WP_000744217.1	hypothetical protein	906	301.0
wecB	6.3696	7.92711	chromosome	300458	301596	-	NZ_CP018664.1	---	UDP-N-acetylglucosamine 2-epimerase (non-hydrolyzing)	1139	---
AUO97_RS01345	53.3915	62.0464	chromosome	301599	302819	-	NZ_CP018664.1	WP_005134903.1	hypothetical protein	1221	406.0
AUO97_RS01350	6.80946	7.16238	chromosome	303072	303773	+	NZ_CP018664.1	WP_000885357.1	VIT family protein	702	233.0
AUO97_RS01355	92.8806	75.7842	chromosome	303885	304931	+	NZ_CP018664.1	WP_000055180.1	nitronate monooxygenase	1047	348.0
dusB	13.8543	11.7291	chromosome	304975	306000	-	NZ_CP018664.1	WP_000275423.1	tRNA dihydrouridine synthase DusB	1026	341.0
AUO97_RS01365	25.4277	21.9661	chromosome	306084	307292	+	NZ_CP018664.1	WP_001039857.1	DUF1615 domain-containing protein	1209	402.0
AUO97_RS01370	15.4523	15.5601	chromosome	307259	307915	+	NZ_CP018664.1	WP_000271369.1	HAD-IB family hydrolase	657	218.0
AUO97_RS01375	75.5392	62.7876	chromosome	307942	309075	-	NZ_CP018664.1	WP_000573844.1	glutamate 5-kinase	1134	377.0
cgtA	172.916	157.518	chromosome	309091	310311	-	NZ_CP018664.1	WP_001212949.1	Obg family GTPase CgtA	1221	406.0
AUO97_RS01385	6.67556	8.87741	chromosome	310528	311202	-	NZ_CP018664.1	WP_000468065.1	hypothetical protein	675	224.0
AUO97_RS01390	13.2105	18.5772	chromosome	311214	311948	-	NZ_CP018664.1	WP_001183840.1	hypothetical protein	735	244.0
AUO97_RS01395	230.631	215.9	chromosome	312098	313555	-	NZ_CP018664.1	WP_000031230.1	glyceraldehyde-3-phosphate dehydrogenase	1458	485.0
rarD	22.3833	21.8294	chromosome	313772	314719	-	NZ_CP018664.1	WP_160948537.1	EamA family transporter RarD	948	315.0
AUO97_RS01405	66.1386	86.4509	chromosome	314828	315415	-	NZ_CP018664.1	WP_000885644.1	lipocalin family protein	588	195.0
uvrB	51.3748	51.6775	chromosome	315509	317530	-	NZ_CP018664.1	WP_001004983.1	excinuclease ABC subunit UvrB	2022	673.0
AUO97_RS01415	69.9874	59.2785	chromosome	317710	318501	+	NZ_CP018664.1	WP_000222202.1	hypothetical protein	792	263.0
AUO97_RS01420	9.78507	11.9195	chromosome	318670	320106	+	NZ_CP018664.1	WP_005134897.1	diguanylate cyclase	1437	478.0
AUO97_RS01425	81.3163	60.7237	chromosome	320141	320320	-	NZ_CP018664.1	WP_000139632.1	hypothetical protein	180	59.0
AUO97_RS01430	113.353	97.0511	chromosome	320528	321757	+	NZ_CP018664.1	WP_000383206.1	pyridoxal phosphate-dependent aminotransferase	1230	409.0
AUO97_RS01435	48.6093	62.1598	chromosome	321980	323941	+	NZ_CP018664.1	WP_000127907.1	hypothetical protein	1962	653.0
AUO97_RS01440	125.704	135.548	chromosome	323993	325693	-	NZ_CP018664.1	WP_000567434.1	Hsp70 family protein	1701	566.0
AUO97_RS01445	46.4003	88.905	chromosome	326058	326468	-	NZ_CP018664.1	WP_001014252.1	GFA family protein	411	136.0
AUO97_RS01450	99.9331	111.55	chromosome	326654	327091	+	NZ_CP018664.1	WP_000795395.1	PaaI family thioesterase	438	145.0
AUO97_RS01455	31.253	30.0684	chromosome	327106	327534	-	NZ_CP018664.1	WP_000855164.1	hypothetical protein	429	142.0
AUO97_RS01460	0	0	chromosome	327769	327844	+	NZ_CP018664.1	---	tRNA-Asn	76	---
AUO97_RS01465	52.7304	51.1382	chromosome	328028	328786	-	NZ_CP018664.1	WP_000880601.1	SDR family oxidoreductase	759	252.0
AUO97_RS01470	25.4029	26.0492	chromosome	329080	329724	-	NZ_CP018664.1	WP_000095056.1	tRNA-(ms[2]io[6]A)-hydroxylase	645	214.0
pdxJ	46.4063	42.7125	chromosome	329731	330456	-	NZ_CP018664.1	WP_000729414.1	pyridoxine 5'-phosphate synthase	726	241.0
recO	8.59979	7.99106	chromosome	330470	331183	-	NZ_CP018664.1	WP_000985104.1	DNA repair protein RecO	714	237.0
AUO97_RS01485	221.5	164.418	chromosome	331193	331393	-	NZ_CP018664.1	WP_004840396.1	NF038104 family lipoprotein	201	66.0
era	115.788	91.0473	chromosome	331412	332434	-	NZ_CP018664.1	WP_001985518.1	GTPase Era	1023	340.0
rnc	23.9473	19.8636	chromosome	332446	333138	-	NZ_CP018664.1	WP_000160699.1	ribonuclease III	693	230.0
AUO97_RS01500	39.268	37.2828	chromosome	333110	333484	-	NZ_CP018664.1	WP_001224039.1	DUF4845 domain-containing protein	375	124.0
lepB	77.5122	67.0259	chromosome	333508	334335	-	NZ_CP018664.1	WP_000344900.1	signal peptidase I	828	275.0
lepA	92.2006	80.9866	chromosome	334406	336223	-	NZ_CP018664.1	WP_000035781.1	elongation factor 4	1818	605.0
AUO97_RS01515	8.25767	8.31712	chromosome	336407	336955	-	NZ_CP018664.1	WP_005134895.1	GNAT family N-acetyltransferase	549	182.0
AUO97_RS01520	26.0227	27.6986	chromosome	336969	337424	-	NZ_CP018664.1	WP_000094835.1	acyl-CoA thioesterase	456	151.0
AUO97_RS01525	98.7394	88.9996	chromosome	337545	338921	-	NZ_CP018664.1	WP_000842416.1	Do family serine endopeptidase	1377	458.0
nadB	29.731	28.7789	chromosome	339152	340795	+	NZ_CP018664.1	WP_000367540.1	L-aspartate oxidase	1644	547.0
AUO97_RS01535	8.00325	8.35565	chromosome	340849	341265	-	NZ_CP018664.1	WP_000842540.1	PaaI family thioesterase	417	138.0
AUO97_RS01540	12.8986	11.9821	chromosome	341404	342003	-	NZ_CP018664.1	WP_000470765.1	dTMP kinase	600	199.0
mltG	17.7993	18.1344	chromosome	342013	343083	-	NZ_CP018664.1	WP_001125860.1	endolytic transglycosylase MltG	1071	356.0
pabC	8.03632	6.07703	chromosome	343085	343897	-	NZ_CP018664.1	WP_000263427.1	aminodeoxychorismate lyase	813	270.0
AUO97_RS01555	19.0955	14.6498	chromosome	344161	345168	+	NZ_CP018664.1	WP_001212600.1	sulfate ABC transporter substrate-binding protein	1008	335.0
AUO97_RS01560	8.09602	5.7773	chromosome	345199	345807	+	NZ_CP018664.1	WP_000149917.1	alpha/beta hydrolase	609	202.0
cysT	6.34007	4.68341	chromosome	345888	346721	+	NZ_CP018664.1	WP_000083115.1	sulfate ABC transporter permease subunit CysT	834	277.0
cysW	5.20354	3.315	chromosome	346718	347602	+	NZ_CP018664.1	WP_001048807.1	sulfate ABC transporter permease subunit CysW	885	294.0
AUO97_RS01575	8.84111	6.40354	chromosome	347614	348675	+	NZ_CP018664.1	WP_000027499.1	sulfate ABC transporter ATP-binding protein	1062	353.0
AUO97_RS01580	23.7295	19.8371	chromosome	348747	349670	+	NZ_CP018664.1	WP_001011052.1	CysB family HTH-type transcriptional regulator	924	307.0
carO	1996.52	3444.6	chromosome	349762	350490	-	NZ_CP018664.1	WP_000866520.1	ornithine uptake porin CarO type 4	729	242.0
dapD	294.561	265.142	chromosome	350785	351606	+	NZ_CP018664.1	WP_000080867.1	2,3,4,5-tetrahydropyridine-2,6-dicarboxylate N-succinyltransferase	822	273.0
queE	98.0985	88.9218	chromosome	351685	352395	+	NZ_CP018664.1	WP_000157724.1	7-carboxy-7-deazaguanine synthase QueE	711	236.0
queC	106.244	92.5823	chromosome	352436	353107	+	NZ_CP018664.1	WP_001247780.1	7-cyano-7-deazaguanine synthase QueC	672	223.0
AUO97_RS01605	454.457	656.048	chromosome	353121	353537	+	NZ_CP018664.1	WP_000771345.1	hypothetical protein	417	138.0
AUO97_RS01610	7.29152	8.92318	chromosome	353628	354314	+	NZ_CP018664.1	WP_049594812.1	diphthine--ammonia ligase	687	228.0
AUO97_RS01615	86.3868	97.3804	chromosome	354332	354793	+	NZ_CP018664.1	WP_001293525.1	peroxiredoxin	462	153.0
AUO97_RS01620	7.85321	8.39294	chromosome	354919	355488	+	NZ_CP018664.1	WP_001050696.1	CAP domain-containing protein	570	189.0
AUO97_RS01625	19.7542	19.3252	chromosome	355559	356149	-	NZ_CP018664.1	WP_001991184.1	nicotinate-nicotinamide nucleotide adenylyltransferase	591	196.0
AUO97_RS01630	138.894	90.2309	chromosome	356259	357059	+	NZ_CP018664.1	WP_000175545.1	enoyl-CoA hydratase/isomerase family protein	801	266.0
AUO97_RS01635	23.9774	23.765	chromosome	357056	357373	-	NZ_CP018664.1	WP_000916029.1	NIF3 1	318	105.0
AUO97_RS01640	5.48165	5.37793	chromosome	357768	357923	-	NZ_CP018664.1	---	Bcr/CflA family drug resistance efflux transporter	156	---
AUO97_RS01645	13.2317	15.0974	chromosome	358056	358865	+	NZ_CP018664.1	WP_000085286.1	heteromeric transposase endonuclease subunit TnsA	810	269.0
AUO97_RS01650	14.1212	14.6315	chromosome	358849	360939	+	NZ_CP018664.1	WP_000269331.1	DDE-type integrase/transposase/recombinase	2091	696.0
AUO97_RS01655	16.4535	17.1376	chromosome	360933	362585	+	NZ_CP018664.1	WP_170825895.1	AAA family ATPase	1653	550.0
AUO97_RS01660	9.82575	9.65076	chromosome	362601	363449	+	NZ_CP018664.1	---	TniQ family protein	849	---
AUO97_RS01665	6.27451	5.55319	chromosome	363505	364437	+	NZ_CP018664.1	WP_000742756.1	IS5-like element ISAba12 family transposase	933	310.0
AUO97_RS01670	2.30259	2.00116	chromosome	364492	365178	+	NZ_CP018664.1	---	transposase	687	---
AUO97_RS01675	5.19025	4.80595	chromosome	365168	366754	+	NZ_CP018664.1	WP_000547725.1	hypothetical protein	1587	528.0
AUO97_RS01695	1.87808	1.27042	chromosome	367877	368296	+	NZ_CP018664.1	WP_202967799.1	transposase	420	139.0
AUO97_RS01700	256.164	303.537	chromosome	368468	368806	+	NZ_CP018664.1	WP_001208763.1	hypothetical protein	339	112.0
AUO97_RS01705	94.9416	101.53	chromosome	369080	370228	+	NZ_CP018664.1	WP_000925820.1	cupin-like domain-containing protein	1149	382.0
AUO97_RS01710	14.6075	21.2902	chromosome	370237	371502	+	NZ_CP018664.1	WP_000097731.1	HlyD family efflux transporter periplasmic adaptor subunit	1266	421.0
AUO97_RS01715	8.56691	10.8818	chromosome	371506	373623	+	NZ_CP018664.1	WP_001269710.1	peptidase domain-containing ABC transporter	2118	705.0
AUO97_RS01720	4.02023	3.62469	chromosome	373827	375182	-	NZ_CP018664.1	WP_001056739.1	MATE family efflux transporter	1356	451.0
AUO97_RS01725	5.57497	4.20572	chromosome	375201	376325	-	NZ_CP018664.1	WP_049594811.1	siderophore-interacting protein	1125	374.0
AUO97_RS01730	3.68676	3.64268	chromosome	376377	377600	-	NZ_CP018664.1	WP_000790349.1	MFS transporter	1224	407.0
AUO97_RS01735	3.59851	4.60082	chromosome	377645	379852	-	NZ_CP018664.1	WP_049594810.1	TonB-dependent siderophore receptor	2208	735.0
AUO97_RS01740	5.70195	6.05408	chromosome	380075	380836	+	NZ_CP018664.1	WP_000200755.1	thioesterase	762	253.0
AUO97_RS01745	0.758097	1.12457	chromosome	380851	381720	+	NZ_CP018664.1	WP_000336209.1	4'-phosphopantetheinyl transferase superfamily protein	870	289.0
AUO97_RS01760	6.56803	7.02161	chromosome	382754	383380	-	NZ_CP018664.1	WP_000988323.1	acetyltransferase	627	208.0
AUO97_RS01765	5.2035	4.30146	chromosome	383462	384622	-	NZ_CP018664.1	WP_001010592.1	type III PLP-dependent enzyme	1161	386.0
AUO97_RS01770	2.45937	2.69158	chromosome	384632	385972	-	NZ_CP018664.1	WP_001088061.1	SidA/IucD/PvdA family monooxygenase	1341	446.0
AUO97_RS01775	1.84562	1.60421	chromosome	385986	387605	-	NZ_CP018664.1	WP_049594809.1	AMP-binding protein	1620	539.0
AUO97_RS01780	2.81217	2.70976	chromosome	387617	390832	-	NZ_CP018664.1	WP_000019486.1	peptide synthetase	3216	1071.0
AUO97_RS01785	2.03399	1.90645	chromosome	390845	394081	-	NZ_CP018664.1	WP_005181288.1	amino acid adenylation domain-containing protein	3237	1078.0
AUO97_RS01790	1.73323	2.11172	chromosome	394085	396595	-	NZ_CP018664.1	WP_170825893.1	peptide synthetase	2511	836.0
dhbA	1.40143	2.84284	chromosome	396603	397394	-	NZ_CP018664.1	WP_000656488.1	2,3-dihydro-2,3-dihydroxybenzoate dehydrogenase	792	263.0
AUO97_RS01800	1.36741	1.36269	chromosome	397431	398060	-	NZ_CP018664.1	WP_000997094.1	isochorismatase family protein	630	209.0
AUO97_RS01805	2.24951	2.01618	chromosome	398152	399327	-	NZ_CP018664.1	WP_001108695.1	isochorismate synthase	1176	391.0
AUO97_RS01810	6.35317	5.18351	chromosome	399704	400630	+	NZ_CP018664.1	WP_000029750.1	helix-turn-helix transcriptional regulator	927	308.0
AUO97_RS01815	14.053	11.2091	chromosome	401015	401620	+	NZ_CP018664.1	---	NTPase KAP	606	---
AUO97_RS01825	11.7481	10.8033	chromosome	402350	402925	+	NZ_CP018664.1	WP_000057883.1	hypothetical protein	576	191.0
AUO97_RS01830	28.2231	30.9936	chromosome	403063	404118	-	NZ_CP018664.1	---	multidrug effflux MFS transporter	1056	---
purL	102.132	82.2618	chromosome	404201	408034	-	NZ_CP018664.1	WP_000471073.1	phosphoribosylformylglycinamidine synthase	3834	1277.0
AUO97_RS01840	35.4951	32.4672	chromosome	408344	409684	+	NZ_CP018664.1	WP_000437078.1	deoxyguanosinetriphosphate triphosphohydrolase	1341	446.0
ruvA	26.3655	22.1114	chromosome	409776	410375	+	NZ_CP018664.1	WP_000578663.1	Holliday junction branch migration protein RuvA	600	199.0
ruvB	22.9585	20.0627	chromosome	410384	411388	+	NZ_CP018664.1	WP_001154002.1	Holliday junction branch migration DNA helicase RuvB	1005	334.0
AUO97_RS01855	1.73671	3.17507	chromosome	411593	412927	+	NZ_CP018664.1	WP_000277197.1	amidohydrolase	1335	444.0
ybgC	76.8166	76.6035	chromosome	413138	413545	+	NZ_CP018664.1	WP_001273591.1	tol-pal system-associated acyl-CoA thioesterase	408	135.0
tolQ	45.9199	63.5302	chromosome	413569	414267	+	NZ_CP018664.1	WP_000224630.1	protein TolQ	699	232.0
tolR	34.4681	60.9098	chromosome	414267	414719	+	NZ_CP018664.1	WP_001007562.1	protein TolR	453	150.0
tolA	16.974	27.963	chromosome	414723	416126	+	NZ_CP018664.1	WP_001039161.1	cell envelope integrity protein TolA	1404	467.0
tolB	79.7624	102.063	chromosome	416220	417500	+	NZ_CP018664.1	WP_000858381.1	Tol-Pal system beta propeller repeat protein TolB	1281	426.0
pal	150.488	167.911	chromosome	417528	418091	+	NZ_CP018664.1	WP_000836015.1	peptidoglycan-associated lipoprotein Pal	564	187.0
AUO97_RS01890	42.1859	71.3278	chromosome	418146	418334	-	NZ_CP018664.1	WP_000208542.1	NF038105 family protein	189	62.0
AUO97_RS01895	118.696	108.627	chromosome	418517	419488	+	NZ_CP018664.1	WP_049594876.1	class 1 fructose-bisphosphatase	972	323.0
AUO97_RS01900	43.547	41.4987	chromosome	419545	420321	+	NZ_CP018664.1	WP_000268350.1	RNA methyltransferase	777	258.0
AUO97_RS01905	282.817	258.21	chromosome	420481	421095	+	NZ_CP018664.1	WP_000362312.1	RNA polymerase sigma factor	615	204.0
AUO97_RS01910	141.063	120.14	chromosome	421085	421405	+	NZ_CP018664.1	WP_001015075.1	hypothetical protein	321	106.0
AUO97_RS01915	64.4094	67.4904	chromosome	421395	421784	+	NZ_CP018664.1	WP_000225919.1	DUF3106 domain-containing protein	390	129.0
AUO97_RS01920	23.3989	39.3488	chromosome	421874	424321	-	NZ_CP018664.1	WP_000760139.1	CSLREA domain-containing protein	2448	815.0
rbtA	40.5275	58.8825	chromosome	424336	426189	-	NZ_CP018664.1	WP_000920027.1	rhombotarget A	1854	617.0
hda	48.5333	48.8522	chromosome	426507	427205	-	NZ_CP018664.1	WP_001249535.1	DnaA regulatory inactivator Hda	699	232.0
AUO97_RS01935	169.704	183.213	chromosome	427226	428419	-	NZ_CP018664.1	WP_001153980.1	AI-2E family transporter	1194	397.0
purM	174.386	140.503	chromosome	428555	429625	+	NZ_CP018664.1	WP_000071984.1	phosphoribosylformylglycinamidine cyclo-ligase	1071	356.0
AUO97_RS01945	89.7664	65.5985	chromosome	429622	430251	+	NZ_CP018664.1	WP_000975525.1	phosphoribosylglycinamide formyltransferase	630	209.0
AUO97_RS01950	71.0662	82.9975	chromosome	430315	431124	-	NZ_CP018664.1	WP_000114071.1	alpha/beta hydrolase	810	269.0
sppA	108.639	136.453	chromosome	431143	432159	-	NZ_CP018664.1	WP_001286612.1	signal peptide peptidase SppA	1017	338.0
AUO97_RS01960	24.2207	21.3802	chromosome	432292	433275	+	NZ_CP018664.1	WP_001984639.1	lysophospholipid acyltransferase family protein	984	327.0
AUO97_RS01965	2.96481	3.43575	chromosome	433228	435660	-	NZ_CP018664.1	WP_000472702.1	DNA internalization-related competence protein ComEC/Rec2	2433	810.0
lolD	86.6959	82.6379	chromosome	435746	436432	-	NZ_CP018664.1	WP_000049406.1	lipoprotein-releasing ABC transporter ATP-binding protein LolD	687	228.0
AUO97_RS01975	100.8	101.585	chromosome	436425	437660	-	NZ_CP018664.1	WP_001984636.1	lipoprotein-releasing ABC transporter permease subunit	1236	411.0
AUO97_RS01980	11.0118	9.27464	chromosome	437908	438816	-	NZ_CP018664.1	WP_001140078.1	EamA family transporter	909	302.0
AUO97_RS01985	40.0566	35.8071	chromosome	438827	439312	-	NZ_CP018664.1	WP_001985538.1	YaiI/YqxD family protein	486	161.0
AUO97_RS01990	54.8083	44.926	chromosome	439569	440510	+	NZ_CP018664.1	WP_000795877.1	hypothetical protein	942	313.0
serC	63.8273	54.6244	chromosome	440748	441827	-	NZ_CP018664.1	WP_001203181.1	3-phosphoserine/phosphohydroxythreonine transaminase	1080	359.0
AUO97_RS02000	19.5371	21.1395	chromosome	442207	443694	+	NZ_CP018664.1	WP_001142049.1	TolC family protein	1488	495.0
AUO97_RS02005	26.7246	27.2864	chromosome	443707	444828	+	NZ_CP018664.1	WP_001070866.1	HlyD family secretion protein	1122	373.0
AUO97_RS02010	8.83524	9.64522	chromosome	444892	445962	+	NZ_CP018664.1	WP_000258029.1	ABC transporter permease	1071	356.0
AUO97_RS02015	7.98469	9.60326	chromosome	445959	447050	+	NZ_CP018664.1	WP_000657706.1	ABC transporter permease	1092	363.0
AUO97_RS02020	3.28889	3.19331	chromosome	447315	448109	+	NZ_CP018664.1	WP_001140942.1	ChbG/HpnK family deacetylase	795	264.0
AUO97_RS02025	1.36613	1.43646	chromosome	448106	449086	+	NZ_CP018664.1	WP_005134882.1	glycosyltransferase family 2 protein	981	326.0
AUO97_RS02030	1.5893	1.50839	chromosome	449086	449466	+	NZ_CP018664.1	WP_000457360.1	GtrA family protein	381	126.0
AUO97_RS02035	1.1634	1.42171	chromosome	449476	451122	+	NZ_CP018664.1	WP_001188105.1	glycosyltransferase family 39 protein	1647	548.0
gyrA	159.497	147.837	chromosome	451173	453887	-	NZ_CP018664.1	WP_000116449.1	DNA gyrase subunit A	2715	904.0
AUO97_RS02045	301.952	233.983	chromosome	454253	455185	-	NZ_CP018664.1	WP_000025985.1	FAD-binding protein	933	310.0
AUO97_RS02050	535.4	431.325	chromosome	455203	455952	-	NZ_CP018664.1	WP_000646179.1	electron transfer flavoprotein subunit beta/FixA family protein	750	249.0
AUO97_RS02055	21.0476	15.5149	chromosome	456389	457276	-	NZ_CP018664.1	WP_162489795.1	tyrosine recombinase	888	295.0
AUO97_RS02060	14.8782	11.6962	chromosome	457439	458062	+	NZ_CP018664.1	WP_000207640.1	LysE family translocator	624	207.0
dapF	60.7062	52.0851	chromosome	458149	458994	-	NZ_CP018664.1	WP_000923478.1	diaminopimelate epimerase	846	281.0
lysA	54.3549	48.9007	chromosome	459000	460250	-	NZ_CP018664.1	WP_000011145.1	diaminopimelate decarboxylase	1251	416.0
AUO97_RS02075	218.378	163.072	chromosome	460273	460497	-	NZ_CP018664.1	WP_001255202.1	hypothetical protein	225	74.0
AUO97_RS02080	103.441	106.242	chromosome	460638	462044	-	NZ_CP018664.1	WP_000070815.1	amino acid permease	1407	468.0
radA	25.7856	19.4268	chromosome	462534	463922	+	NZ_CP018664.1	WP_000048860.1	DNA repair protein RadA	1389	462.0
AUO97_RS02090	348.88	343.722	chromosome	464005	464985	+	NZ_CP018664.1	WP_000451853.1	Tim44 domain-containing protein	981	326.0
genX	14.214	13.4675	chromosome	465044	466018	-	NZ_CP018664.1	WP_000059542.1	EF-P lysine aminoacylase GenX	975	324.0
AUO97_RS02100	13.9301	11.1185	chromosome	466015	467082	-	NZ_CP018664.1	WP_000706087.1	4-phosphoerythronate dehydrogenase	1068	355.0
AUO97_RS02105	5.66802	4.38006	chromosome	467187	467579	-	NZ_CP018664.1	WP_000119198.1	DUF1232 domain-containing protein	393	130.0
fdhD	8.0442	11.8978	chromosome	467699	468490	-	NZ_CP018664.1	WP_000187645.1	formate dehydrogenase accessory sulfurtransferase FdhD	792	263.0
AUO97_RS02115	52.2092	70.4848	chromosome	468569	470977	-	NZ_CP018664.1	WP_000370438.1	FdhF/YdeP family oxidoreductase	2409	802.0
AUO97_RS02120	6.83366	8.64727	chromosome	471372	472529	+	NZ_CP018664.1	WP_000869506.1	glycerate kinase	1158	385.0
AUO97_RS02125	24.5107	20.1827	chromosome	472526	473092	-	NZ_CP018664.1	WP_000868731.1	TetR/AcrR family transcriptional regulator	567	188.0
AUO97_RS02130	12.0024	16.0124	chromosome	473215	473997	+	NZ_CP018664.1	WP_000116129.1	SDR family oxidoreductase	783	260.0
AUO97_RS02135	108.169	106.102	chromosome	474035	474640	+	NZ_CP018664.1	WP_001100693.1	nitroreductase family protein	606	201.0
AUO97_RS02140	2.61776	3.36401	chromosome	474755	475372	-	NZ_CP018664.1	WP_000256447.1	TetR/AcrR family transcriptional regulator	618	205.0
AUO97_RS02145	1.72879	0.996693	chromosome	475481	476344	+	NZ_CP018664.1	WP_001090404.1	metal-dependent hydrolase	864	287.0
AUO97_RS02150	1.02427	1.40364	chromosome	476424	477002	-	NZ_CP018664.1	WP_001133242.1	TetR/AcrR family transcriptional regulator	579	192.0
AUO97_RS02160	16.7175	17.4004	chromosome	477731	478336	+	NZ_CP018664.1	WP_001058974.1	hypothetical protein	606	201.0
AUO97_RS02165	6.19671	5.71728	chromosome	478512	478820	+	NZ_CP018664.1	WP_000734498.1	hypothetical protein	309	102.0
AUO97_RS02170	363.016	293.8	chromosome	479025	479534	+	NZ_CP018664.1	WP_000120680.1	TIR domain-containing protein	510	169.0
AUO97_RS02175	87.4539	76.8145	chromosome	479534	480391	+	NZ_CP018664.1	WP_005134880.1	hypothetical protein	858	285.0
AUO97_RS02180	99.9395	89.7848	chromosome	480391	480831	+	NZ_CP018664.1	WP_001059983.1	HIT domain-containing protein	441	146.0
AUO97_RS02185	13.2324	12.1719	chromosome	481009	481749	-	NZ_CP018664.1	WP_104159581.1	hypothetical protein	741	246.0
AUO97_RS02190	8.85381	9.90926	chromosome	481887	482306	-	NZ_CP018664.1	WP_000750922.1	hypothetical protein	420	139.0
AUO97_RS02195	5.82477	3.35979	chromosome	482585	482842	+	NZ_CP018664.1	WP_001054060.1	YjhX family toxin	258	85.0
AUO97_RS02200	19.9488	15.4466	chromosome	482876	483382	+	NZ_CP018664.1	WP_001027817.1	N-acetyltransferase	507	168.0
AUO97_RS02205	4.22711	6.03757	chromosome	483452	487450	-	NZ_CP018664.1	WP_001071474.1	non-ribosomal peptide synthetase	3999	1332.0
AUO97_RS02210	9.99276	10.9705	chromosome	488057	488587	+	NZ_CP018664.1	WP_000398198.1	SgcJ/EcaC family oxidoreductase	531	176.0
AUO97_RS02215	0	0	chromosome	488667	488756	-	NZ_CP018664.1	---	tRNA-Ser	90	---
greB	11.4022	8.755	chromosome	488846	489340	-	NZ_CP018664.1	WP_000841361.1	transcription elongation factor GreB	495	164.0
AUO97_RS02225	60.0678	54.8376	chromosome	489713	490825	+	NZ_CP018664.1	WP_001984613.1	transglycosylase SLT domain-containing protein	1113	370.0
AUO97_RS02230	487.244	483.574	chromosome	490917	491300	-	NZ_CP018664.1	WP_001110719.1	SCP2 sterol-binding domain-containing protein	384	127.0
ttcA	51.0413	47.1307	chromosome	491507	492412	-	NZ_CP018664.1	WP_000271251.1	tRNA 2-thiocytidine(32) synthetase TtcA	906	301.0
AUO97_RS02245	25.6849	24.1524	chromosome	492916	493779	+	NZ_CP018664.1	WP_000798650.1	lytic transglycosylase domain-containing protein	864	287.0
htpX	346.826	266.315	chromosome	494037	494942	+	NZ_CP018664.1	WP_000984535.1	protease HtpX	906	301.0
AUO97_RS02255	36.9359	37.723	chromosome	494993	495568	-	NZ_CP018664.1	WP_001135457.1	DUF4112 domain-containing protein	576	191.0
AUO97_RS02260	8.93032	10.1296	chromosome	495641	498736	-	NZ_CP018664.1	WP_005134866.1	multidrug efflux RND transporter permease subunit	3096	1031.0
AUO97_RS02265	3.41558	4.54771	chromosome	499000	500142	+	NZ_CP018664.1	WP_000488521.1	glycerophosphodiester phosphodiesterase	1143	380.0
AUO97_RS02270	164.662	164.99	chromosome	500186	501148	-	NZ_CP018664.1	WP_000732913.1	MBL fold metallo-hydrolase	963	320.0
AUO97_RS02275	5.08592	6.85016	chromosome	501255	501629	+	NZ_CP018664.1	WP_000379025.1	diacylglycerol kinase	375	124.0
groL	439.503	400.804	chromosome	501804	503438	-	NZ_CP018664.1	WP_001274623.1	chaperonin GroEL	1635	544.0
AUO97_RS02285	903.201	822.212	chromosome	503497	503787	-	NZ_CP018664.1	WP_000065579.1	co-chaperone GroES	291	96.0
AUO97_RS02290	13.3843	20.4609	chromosome	503973	504731	-	NZ_CP018664.1	WP_000924297.1	metallophosphoesterase	759	252.0
AUO97_RS02295	14.3503	25.4381	chromosome	504712	505650	-	NZ_CP018664.1	WP_001247645.1	NAD(+)/NADH kinase	939	312.0
AUO97_RS02300	232.405	175.683	chromosome	506042	507874	+	NZ_CP018664.1	WP_049594808.1	phosphoenolpyruvate carboxykinase (GTP)	1833	610.0
glpD	20.8175	24.7486	chromosome	507916	509433	-	NZ_CP018664.1	WP_000868069.1	glycerol-3-phosphate dehydrogenase	1518	505.0
glpK	11.6618	10.9742	chromosome	509588	511096	-	NZ_CP018664.1	WP_000063783.1	glycerol kinase GlpK	1509	502.0
AUO97_RS02315	56.6217	70.7649	chromosome	511471	512802	+	NZ_CP018664.1	WP_001984607.1	MFS transporter	1332	443.0
AUO97_RS02320	117.784	106.198	chromosome	512919	513341	+	NZ_CP018664.1	WP_001043187.1	hypothetical protein	423	140.0
AUO97_RS02325	16.8957	13.9052	chromosome	513364	514032	-	NZ_CP018664.1	WP_001278013.1	methyltransferase	669	222.0
folD	101.98	84.3847	chromosome	514273	515121	-	NZ_CP018664.1	WP_001229846.1	bifunctional methylenetetrahydrofolate dehydrogenase/methenyltetrahydrofolate cyclohydrolase FolD	849	282.0
AUO97_RS02335	0	0	chromosome	515274	515347	+	NZ_CP018664.1	---	tRNA-Cys	74	---
AUO97_RS02340	0	0	chromosome	515359	515444	+	NZ_CP018664.1	---	tRNA-Leu	86	---
AUO97_RS02345	2.66264	2.8917	chromosome	515545	517308	-	NZ_CP018664.1	WP_001290918.1	alkaline phosphatase D family protein	1764	587.0
AUO97_RS02350	0	0	chromosome	517505	517590	+	NZ_CP018664.1	---	tRNA-Leu	86	---
AUO97_RS02355	6.82512	5.50558	chromosome	517666	518010	+	NZ_CP018664.1	WP_197540980.1	hypothetical protein	345	114.0
AUO97_RS02360	16.5263	7.41835	chromosome	518011	518325	-	NZ_CP018664.1	WP_000461267.1	hypothetical protein	315	104.0
folP	21.4671	16.6494	chromosome	518460	519311	-	NZ_CP018664.1	WP_001176046.1	dihydropteroate synthase	852	283.0
ftsH	526.016	482.207	chromosome	519443	521338	-	NZ_CP018664.1	WP_001286662.1	ATP-dependent zinc metalloprotease FtsH	1896	631.0
rlmE	257.512	257.541	chromosome	521473	522123	-	NZ_CP018664.1	WP_000235573.1	23S rRNA (uridine(2552)-2'-O)-methyltransferase RlmE	651	216.0
yhbY	257.857	207.857	chromosome	522323	522646	+	NZ_CP018664.1	WP_000729551.1	ribosome assembly RNA-binding protein YhbY	324	107.0
AUO97_RS02385	71.0951	55.1002	chromosome	522661	523197	+	NZ_CP018664.1	WP_000179362.1	DOMON-like domain-containing protein	537	178.0
AUO97_RS02390	17.5766	10.6677	chromosome	523256	523843	-	NZ_CP018664.1	WP_001282880.1	hypothetical protein	588	195.0
carA	223.939	172.767	chromosome	524156	525295	+	NZ_CP018664.1	WP_000106446.1	glutamine-hydrolyzing carbamoyl-phosphate synthase small subunit	1140	379.0
carB	129.849	86.3543	chromosome	525310	528540	+	NZ_CP018664.1	WP_001126293.1	carbamoyl-phosphate synthase large subunit	3231	1076.0
greA	177.877	126.938	chromosome	528628	529104	+	NZ_CP018664.1	WP_001190203.1	transcription elongation factor GreA	477	158.0
AUO97_RS02415	6.65916	5.67521	chromosome	529185	529772	-	NZ_CP018664.1	WP_000116197.1	TetR/AcrR family transcriptional regulator	588	195.0
AUO97_RS02420	8.39706	11.0497	chromosome	529912	530304	+	NZ_CP018664.1	WP_001258300.1	RidA family protein	393	130.0
AUO97_RS02425	17.1959	17.986	chromosome	530417	531049	+	NZ_CP018664.1	WP_009518950.1	CatB-related O-acetyltransferase	633	210.0
AUO97_RS02430	63.6159	77.032	chromosome	531171	531608	+	NZ_CP018664.1	WP_000966781.1	universal stress protein	438	145.0
AUO97_RS02435	27.85	27.0117	chromosome	531664	531993	-	NZ_CP018664.1	WP_085943467.1	MGMT family protein	330	109.0
AUO97_RS02440	42.5876	40.0299	chromosome	532075	532791	+	NZ_CP018664.1	WP_000722324.1	metalloprotease	717	238.0
AUO97_RS02445	6.65	7.41709	chromosome	532788	534512	-	NZ_CP018664.1	WP_000221994.1	CapA family protein	1725	574.0
AUO97_RS02450	6.01502	7.16287	chromosome	534509	536164	-	NZ_CP018664.1	WP_000257914.1	hypothetical protein	1656	551.0
AUO97_RS02460	64.7194	62.5962	chromosome	546456	547958	-	NZ_CP018664.1	WP_000526259.1	cation:proton antiporter	1503	500.0
AUO97_RS02465	170.92	171.176	chromosome	548196	549095	-	NZ_CP018664.1	WP_001267353.1	neutral zinc metallopeptidase	900	299.0
AUO97_RS02470	103.569	103.95	chromosome	549125	550048	-	NZ_CP018664.1	WP_000146246.1	DUF808 domain-containing protein	924	307.0
trpS	65.9373	62.7168	chromosome	550256	551269	+	NZ_CP018664.1	WP_000072941.1	tryptophan--tRNA ligase	1014	337.0
sucD	797.127	573.224	chromosome	551685	552575	-	NZ_CP018664.1	WP_000114637.1	succinate--CoA ligase subunit alpha	891	296.0
sucC	590.303	442.26	chromosome	552590	553756	-	NZ_CP018664.1	WP_001048573.1	ADP-forming succinate--CoA ligase subunit beta	1167	388.0
lpdA	550.622	421.846	chromosome	553904	555337	-	NZ_CP018664.1	WP_000082610.1	dihydrolipoyl dehydrogenase	1434	477.0
odhB	519.534	408.329	chromosome	555400	556596	-	NZ_CP018664.1	WP_000179879.1	2-oxoglutarate dehydrogenase complex dihydrolipoyllysine-residue succinyltransferase	1197	398.0
AUO97_RS02500	383.121	321.375	chromosome	556596	559436	-	NZ_CP018664.1	WP_001984866.1	2-oxoglutarate dehydrogenase E1 component	2841	946.0
AUO97_RS02505	0	0	chromosome	559594	559723	-	NZ_CP018664.1	---	hypothetical protein	130	---
AUO97_RS02510	329.649	230.954	chromosome	560007	560717	-	NZ_CP018664.1	WP_000086385.1	succinate dehydrogenase iron-sulfur subunit	711	236.0
AUO97_RS02515	337.932	238.914	chromosome	560732	562567	-	NZ_CP018664.1	WP_000500957.1	succinate dehydrogenase flavoprotein subunit	1836	611.0
sdhD	731.268	529.026	chromosome	562580	562945	-	NZ_CP018664.1	WP_000833672.1	succinate dehydrogenase, hydrophobic membrane anchor protein	366	121.0
sdhC	429.554	320.322	chromosome	562945	563346	-	NZ_CP018664.1	WP_001984863.1	succinate dehydrogenase, cytochrome b556 subunit	402	133.0
gltA	591.442	406.657	chromosome	564302	565576	+	NZ_CP018664.1	WP_001287579.1	citrate (Si)-synthase	1275	424.0
AUO97_RS02535	13.0054	12.7751	chromosome	565647	566132	-	NZ_CP018664.1	WP_001981983.1	DUF1289 domain-containing protein	486	161.0
AUO97_RS02540	113.274	92.5739	chromosome	566244	567176	+	NZ_CP018664.1	WP_000994655.1	rhodanese-related sulfurtransferase	933	310.0
AUO97_RS02545	108.336	102.977	chromosome	567217	568338	-	NZ_CP018664.1	WP_001021242.1	hypothetical protein	1122	373.0
AUO97_RS02550	196.766	220.106	chromosome	568564	569088	-	NZ_CP018664.1	WP_001274941.1	YecA family protein	525	174.0
AUO97_RS02555	20.238	46.2679	chromosome	569164	569370	-	NZ_CP018664.1	WP_000099358.1	hypothetical protein	207	68.0
rpoD	239.341	200.307	chromosome	569729	571615	+	NZ_CP018664.1	WP_001281941.1	RNA polymerase sigma factor RpoD	1887	628.0
AUO97_RS02565	265.507	207.163	chromosome	571713	572000	+	NZ_CP018664.1	WP_000887099.1	DUF493 domain-containing protein	288	95.0
lipB	37.4867	28.4771	chromosome	572184	572837	+	NZ_CP018664.1	WP_000050858.1	lipoyl(octanoyl) transferase LipB	654	217.0
AUO97_RS02575	170.878	146.744	chromosome	572918	573451	+	NZ_CP018664.1	WP_000626048.1	hypothetical protein	534	177.0
AUO97_RS02580	106.686	90.6763	chromosome	573453	574637	+	NZ_CP018664.1	WP_001118410.1	iron-containing alcohol dehydrogenase	1185	394.0
AUO97_RS02585	93.7993	74.4984	chromosome	574903	576288	+	NZ_CP018664.1	WP_000183443.1	APC family permease	1386	461.0
AUO97_RS02590	16.5611	21.0443	chromosome	576328	576888	-	NZ_CP018664.1	WP_000071881.1	flavodoxin family protein	561	186.0
AUO97_RS02595	19.0716	22.0871	chromosome	577005	577385	+	NZ_CP018664.1	WP_001001259.1	helix-turn-helix transcriptional regulator	381	126.0
AUO97_RS02600	30.4722	26.3992	chromosome	577435	577908	-	NZ_CP018664.1	WP_000582207.1	tRNA (cytidine(34)-2'-O)-methyltransferase	474	157.0
cobA	41.0017	38.7244	chromosome	577985	579358	-	NZ_CP018664.1	WP_000350922.1	uroporphyrinogen-III C-methyltransferase	1374	457.0
serS	118.854	108.722	chromosome	579426	580697	-	NZ_CP018664.1	WP_000566834.1	serine--tRNA ligase	1272	423.0
AUO97_RS02615	83.1235	81.4285	chromosome	580816	581604	-	NZ_CP018664.1	WP_001177767.1	DUF3298 domain-containing protein	789	262.0
lolA	107.846	125.493	chromosome	581732	582427	-	NZ_CP018664.1	WP_001056757.1	outer membrane lipoprotein chaperone LolA	696	231.0
rpmA	1174.27	677.558	chromosome	582668	582925	-	NZ_CP018664.1	WP_000201632.1	50S ribosomal protein L27	258	85.0
rplU	2131.82	1513.57	chromosome	582944	583255	-	NZ_CP018664.1	WP_000271409.1	50S ribosomal protein L21	312	103.0
AUO97_RS02635	12.9528	16.0656	chromosome	583352	583651	+	NZ_CP018664.1	WP_000667115.1	hypothetical protein	300	99.0
AUO97_RS02640	54.6442	44.5802	chromosome	583699	584676	+	NZ_CP018664.1	WP_000234078.1	polyprenyl synthetase family protein	978	325.0
AUO97_RS02645	34.4549	30.5738	chromosome	584691	586751	+	NZ_CP018664.1	WP_049594807.1	site-specific recombinase	2061	686.0
AUO97_RS02650	251.977	223.699	chromosome	586936	587562	+	NZ_CP018664.1	WP_002004370.1	phosphatase PAP2 family protein	627	208.0
adeI	527.229	414.216	chromosome	587587	588837	+	NZ_CP018664.1	WP_000986589.1	multidrug efflux RND transporter periplasmic adaptor subunit AdeI	1251	416.0
adeJ	433.832	332.18	chromosome	588850	592026	+	NZ_CP018664.1	WP_000046679.1	multidrug efflux RND transporter permease subunit AdeJ	3177	1058.0
adeK	362.477	281.274	chromosome	592026	593480	+	NZ_CP018664.1	WP_001174793.1	multidrug efflux RND transporter outer membrane channel subunit AdeK	1455	484.0
AUO97_RS02670	25.4431	24.1967	chromosome	593590	593940	+	NZ_CP018664.1	WP_000927243.1	YbjQ family protein	351	116.0
AUO97_RS02675	20.7107	21.1615	chromosome	593948	594382	+	NZ_CP018664.1	WP_000369287.1	YbjQ family protein	435	144.0
AUO97_RS02680	36.0581	46.6178	chromosome	594379	594813	-	NZ_CP018664.1	WP_000371755.1	nuclear transport factor 2 family protein	435	144.0
AUO97_RS02685	43.4017	42.0596	chromosome	594868	595674	-	NZ_CP018664.1	WP_001086059.1	SDR family NAD(P)-dependent oxidoreductase	807	268.0
AUO97_RS02690	10.1557	12.2655	chromosome	595700	596377	-	NZ_CP018664.1	WP_049594806.1	hypothetical protein	678	225.0
AUO97_RS02695	82.9091	71.2384	chromosome	596574	599453	+	NZ_CP018664.1	WP_049594805.1	valine--tRNA ligase	2880	959.0
AUO97_RS02700	0.777106	1.42102	chromosome	599510	600094	-	NZ_CP018664.1	WP_001003054.1	methyltransferase domain-containing protein	585	194.0
AUO97_RS02705	2.9378	3.30919	chromosome	600232	601248	-	NZ_CP018664.1	WP_000006938.1	hypothetical protein	1017	338.0
AUO97_RS02710	2.30956	2.29694	chromosome	601377	602282	-	NZ_CP018664.1	WP_001084914.1	AEC family transporter	906	301.0
AUO97_RS02715	4.32037	4.21095	chromosome	602399	603283	+	NZ_CP018664.1	WP_000144721.1	LysR family transcriptional regulator	885	294.0
AUO97_RS02725	28.2869	22.6146	chromosome	603586	604773	+	NZ_CP018664.1	WP_002046617.1	ammonium transporter	1188	395.0
AUO97_RS02730	1.79879	1.59543	chromosome	604926	605624	+	NZ_CP018664.1	WP_000184464.1	phosphatase PAP2 family protein	699	232.0
AUO97_RS02735	11.4206	10.8004	chromosome	605625	606959	-	NZ_CP018664.1	WP_000559381.1	two-component system sensor histidine kinase PmrB	1335	444.0
AUO97_RS02740	24.3335	24.2694	chromosome	606985	607659	-	NZ_CP018664.1	WP_000161505.1	DNA-binding response regulator PmrA	675	224.0
AUO97_RS02745	5.05204	4.97027	chromosome	607674	609323	-	NZ_CP018664.1	WP_049594804.1	phosphoethanolamine--lipid A transferase	1650	549.0
AUO97_RS02750	419.652	365.748	chromosome	609507	610811	-	NZ_CP018664.1	WP_000362915.1	porin	1305	434.0
AUO97_RS02755	4.97282	3.51162	chromosome	611357	612604	-	NZ_CP018664.1	WP_000489711.1	MFS transporter	1248	415.0
AUO97_RS02760	7.3789	12.9747	chromosome	612732	613358	+	NZ_CP018664.1	WP_000434845.1	1-acyl-sn-glycerol-3-phosphate acyltransferase	627	208.0
AUO97_RS02765	44.0585	49.5245	chromosome	613426	614343	+	NZ_CP018664.1	WP_000684973.1	patatin-like phospholipase family protein	918	305.0
AUO97_RS02770	136.918	107.221	chromosome	614449	614910	+	NZ_CP018664.1	WP_000397565.1	NfeD family protein	462	153.0
AUO97_RS02775	170.447	137.228	chromosome	614939	615793	+	NZ_CP018664.1	WP_001143941.1	SPFH/Band 7/PHB domain protein	855	284.0
AUO97_RS02780	9.25463	10.6654	chromosome	615862	616230	-	NZ_CP018664.1	WP_001012948.1	MmcQ/YjbR family DNA-binding protein	369	122.0
AUO97_RS02785	14.6455	11.5291	chromosome	616290	617201	-	NZ_CP018664.1	WP_000097113.1	polyprenyl synthetase family protein	912	303.0
prpF	80.3555	71.8992	chromosome	617361	618548	-	NZ_CP018664.1	WP_000011487.1	2-methylaconitate cis-trans isomerase PrpF	1188	395.0
AUO97_RS02795	95.9403	73.9999	chromosome	618928	620283	+	NZ_CP018664.1	WP_002016863.1	amino acid permease	1356	451.0
AUO97_RS02800	0	0	chromosome	620360	620432	+	NZ_CP018664.1	---	tRNA-Arg	73	---
hchA	42.2106	55.2482	chromosome	620446	621321	-	NZ_CP018664.1	WP_001095773.1	protein deglycase HchA	876	291.0
AUO97_RS02810	62.9708	58.8975	chromosome	621524	622522	-	NZ_CP018664.1	WP_001053074.1	zinc-binding dehydrogenase	999	332.0
AUO97_RS02815	7.9066	7.19813	chromosome	622569	623462	-	NZ_CP018664.1	WP_001186873.1	AraC family transcriptional regulator	894	297.0
AUO97_RS02820	72.7002	82.0092	chromosome	623623	624441	-	NZ_CP018664.1	WP_000426931.1	undecaprenyl-diphosphate phosphatase	819	272.0
AUO97_RS02825	21.3068	19.2575	chromosome	624797	625597	+	NZ_CP018664.1	WP_000799161.1	PaaX family transcriptional regulator	801	266.0
AUO97_RS02830	5.11057	5.51798	chromosome	625704	626696	+	NZ_CP018664.1	WP_000993871.1	fatty acid desaturase family protein	993	330.0
AUO97_RS02835	4.33347	4.09896	chromosome	626739	627773	-	NZ_CP018664.1	WP_000187160.1	AraC family transcriptional regulator	1035	344.0
AUO97_RS02840	14.9673	13.9441	chromosome	627937	628635	+	NZ_CP018664.1	WP_001023281.1	NAD(P)H-dependent oxidoreductase	699	232.0
AUO97_RS02845	342.74	356.799	chromosome	629233	630744	+	NZ_CP018664.1	WP_000768258.1	outer membrane protein transport protein	1512	503.0
thrH	118.256	117.506	chromosome	630812	631429	-	NZ_CP018664.1	WP_000406996.1	bifunctional phosphoserine phosphatase/homoserine phosphotransferase ThrH	618	205.0
AUO97_RS02855	59.871	47.0918	chromosome	631614	632348	+	NZ_CP018664.1	WP_000216076.1	phosphoadenylyl-sulfate reductase	735	244.0
AUO97_RS02860	81.4758	79.3184	chromosome	632520	633905	+	NZ_CP018664.1	WP_001247586.1	wax ester/triacylglycerol synthase family O-acyltransferase	1386	461.0
rng	41.3392	39.749	chromosome	634248	635702	-	NZ_CP018664.1	WP_001288187.1	ribonuclease G	1455	484.0
AUO97_RS02870	15.2303	18.2106	chromosome	635816	636376	-	NZ_CP018664.1	WP_000068064.1	Maf-like protein	561	186.0
mreD	101.54	86.7835	chromosome	636364	636855	-	NZ_CP018664.1	WP_001121009.1	rod shape-determining protein MreD	492	163.0
mreC	62.8091	58.6	chromosome	636842	637699	-	NZ_CP018664.1	WP_001182997.1	rod shape-determining protein MreC	858	285.0
AUO97_RS02885	154.255	138.436	chromosome	637716	638756	-	NZ_CP018664.1	WP_000601379.1	rod shape-determining protein	1041	346.0
gatC	71.5492	61.7578	chromosome	638890	639204	+	NZ_CP018664.1	WP_000107699.1	Asp-tRNA(Asn)/Glu-tRNA(Gln) amidotransferase subunit GatC	315	104.0
gatA	100.587	89.3708	chromosome	639258	640736	+	NZ_CP018664.1	WP_000130670.1	Asp-tRNA(Asn)/Glu-tRNA(Gln) amidotransferase subunit GatA	1479	492.0
gatB	95.1612	78.4537	chromosome	640736	642205	+	NZ_CP018664.1	WP_000796649.1	Asp-tRNA(Asn)/Glu-tRNA(Gln) amidotransferase subunit GatB	1470	489.0
AUO97_RS02905	62.6669	64.7427	chromosome	642377	642955	+	NZ_CP018664.1	WP_000037737.1	DJ-1/PfpI family protein	579	192.0
AUO97_RS02910	66.8119	76.5516	chromosome	643034	643552	-	NZ_CP018664.1	WP_000086443.1	hypothetical protein	519	172.0
AUO97_RS02915	19.8236	17.3186	chromosome	643636	644703	-	NZ_CP018664.1	WP_000789892.1	DUF1176 domain-containing protein	1068	355.0
AUO97_RS02920	7.8185	6.80288	chromosome	644828	645577	+	NZ_CP018664.1	WP_000735833.1	DUF4850 domain-containing protein	750	249.0
AUO97_RS02925	32.2882	31.2558	chromosome	645619	647667	-	NZ_CP018664.1	WP_000836165.1	M13 family metallopeptidase	2049	682.0
sbmA	23.4533	22.3642	chromosome	647936	649129	-	NZ_CP018664.1	WP_002041898.1	peptide antibiotic transporter SbmA	1194	397.0
AUO97_RS02935	32.4982	26.5467	chromosome	649366	650601	-	NZ_CP018664.1	WP_000615951.1	threonine ammonia-lyase	1236	411.0
AUO97_RS02940	23.8314	27.6383	chromosome	650799	651770	-	NZ_CP018664.1	WP_000811534.1	patatin-like phospholipase family protein	972	323.0
AUO97_RS02945	134.594	92.7662	chromosome	651939	653414	-	NZ_CP018664.1	WP_001005337.1	alanine:cation symporter family protein	1476	491.0
AUO97_RS02950	92.4517	76.2407	chromosome	653837	654040	-	NZ_CP018664.1	WP_002010643.1	hypothetical protein	204	67.0
AUO97_RS02955	13.9964	15.2039	chromosome	654551	655255	+	NZ_CP018664.1	WP_001047593.1	nitroreductase	705	234.0
AUO97_RS02960	27.989	23.4687	chromosome	655283	656497	-	NZ_CP018664.1	WP_000003696.1	multidrug effflux MFS transporter	1215	404.0
yccS	33.3657	29.7748	chromosome	656625	658799	+	NZ_CP018664.1	WP_001984830.1	TIGR01666 family membrane protein	2175	724.0
AUO97_RS02970	301.503	271.721	chromosome	658900	659475	+	NZ_CP018664.1	WP_000125649.1	SdpI family protein	576	191.0
AUO97_RS02975	25.3346	27.1178	chromosome	659633	662179	+	NZ_CP018664.1	WP_000473043.1	PepSY domain-containing protein	2547	848.0
AUO97_RS02980	10.5168	11.3682	chromosome	662306	663091	+	NZ_CP018664.1	WP_001198160.1	YdcF family protein	786	261.0
AUO97_RS02985	0	0	chromosome	663299	663374	-	NZ_CP018664.1	---	tRNA-Val	76	---
AUO97_RS02990	0	0	chromosome	663441	663517	-	NZ_CP018664.1	---	tRNA-Asp	77	---
AUO97_RS02995	0	0	chromosome	663557	663632	-	NZ_CP018664.1	---	tRNA-Val	76	---
AUO97_RS03000	0	0	chromosome	663654	663730	-	NZ_CP018664.1	---	tRNA-Asp	77	---
AUO97_RS03005	0	0	chromosome	663778	663854	-	NZ_CP018664.1	---	tRNA-Asp	77	---
AUO97_RS03010	0	0	chromosome	663879	663954	-	NZ_CP018664.1	---	tRNA-Val	76	---
AUO97_RS03015	33.1171	32.1738	chromosome	664161	664664	-	NZ_CP018664.1	WP_000077301.1	L,D-transpeptidase	504	167.0
AUO97_RS03020	48.8644	55.671	chromosome	664815	665183	-	NZ_CP018664.1	WP_001259501.1	YbaN family protein	369	122.0
AUO97_RS03025	7.37951	5.73733	chromosome	665288	666196	+	NZ_CP018664.1	WP_001017518.1	DUF1853 family protein	909	302.0
AUO97_RS03030	5182.31	9223.17	chromosome	666295	666438	+	NZ_CP018664.1	WP_001984826.1	entericidin A/B family lipoprotein	144	47.0
dapE	31.0182	27.6008	chromosome	666564	667700	+	NZ_CP018664.1	WP_001016573.1	succinyl-diaminopimelate desuccinylase	1137	378.0
AUO97_RS03040	10.7663	9.90683	chromosome	667736	668200	-	NZ_CP018664.1	WP_000678920.1	hypothetical protein	465	154.0
AUO97_RS03045	2.42502	2.49633	chromosome	668197	672717	-	NZ_CP018664.1	WP_000658897.1	Hpt domain-containing protein	4521	1506.0
AUO97_RS03050	6.06367	5.3424	chromosome	672864	674942	-	NZ_CP018664.1	WP_000505931.1	methyl-accepting chemotaxis protein	2079	692.0
AUO97_RS03055	6.73532	6.15025	chromosome	674989	675525	-	NZ_CP018664.1	WP_000729757.1	purine-binding chemotaxis protein CheW	537	178.0
AUO97_RS03060	37.3857	24.7441	chromosome	675586	675948	-	NZ_CP018664.1	WP_000101096.1	response regulator	363	120.0
pilG	13.7973	9.29138	chromosome	675972	676355	-	NZ_CP018664.1	WP_000389061.1	twitching motility response regulator PilG	384	127.0
AUO97_RS03070	1.02107	0.776081	chromosome	676638	677276	+	NZ_CP018664.1	WP_049594803.1	hypothetical protein	639	212.0
AUO97_RS03075	19.3269	19.8074	chromosome	677336	678454	+	NZ_CP018664.1	WP_001260813.1	efflux RND transporter periplasmic adaptor subunit	1119	372.0
AUO97_RS03080	13.1022	13.3983	chromosome	678470	681568	+	NZ_CP018664.1	WP_049594802.1	efflux RND transporter permease subunit	3099	1032.0
AUO97_RS03085	95.4194	83.3029	chromosome	681627	683342	+	NZ_CP018664.1	WP_001202763.1	proline--tRNA ligase	1716	571.0
AUO97_RS03090	673.233	1135.76	chromosome	683396	683737	-	NZ_CP018664.1	WP_000929502.1	YegP family protein	342	113.0
AUO97_RS03095	52.3753	38.9625	chromosome	683949	684293	-	NZ_CP018664.1	WP_000056784.1	alkylphosphonate utilization protein	345	114.0
AUO97_RS03100	6.8791	6.02635	chromosome	684384	684740	-	NZ_CP018664.1	WP_001025489.1	DUF488 domain-containing protein	357	118.0
AUO97_RS03105	72.0854	135.772	chromosome	684882	685331	-	NZ_CP018664.1	WP_000190594.1	SRPBCC family protein	450	149.0
AUO97_RS03110	45.064	39.692	chromosome	685548	686270	+	NZ_CP018664.1	WP_000054211.1	folate-binding protein YgfZ	723	240.0
AUO97_RS03115	151.261	151.226	chromosome	686416	687126	+	NZ_CP018664.1	WP_000850467.1	DsbC family protein	711	236.0
AUO97_RS03120	40.9674	49.6137	chromosome	687309	688133	+	NZ_CP018664.1	WP_000734701.1	sel1 repeat family protein	825	274.0
AUO97_RS03125	7.30312	8.49558	chromosome	688167	689090	-	NZ_CP018664.1	WP_000231859.1	AEC family transporter	924	307.0
AUO97_RS03130	64.5123	74.1106	chromosome	689156	690265	-	NZ_CP018664.1	WP_001096155.1	NADH:flavin oxidoreductase/NADH oxidase	1110	369.0
AUO97_RS03135	28.8017	27.1443	chromosome	690275	692479	-	NZ_CP018664.1	WP_000055221.1	TonB-dependent receptor	2205	734.0
AUO97_RS03140	18.7577	19.0437	chromosome	692612	693178	-	NZ_CP018664.1	WP_001280165.1	DNA-3-methyladenine glycosylase	567	188.0
mutM	43.1583	35.0667	chromosome	693254	694078	+	NZ_CP018664.1	WP_001114566.1	bifunctional DNA-formamidopyrimidine glycosylase/DNA-(apurinic or apyrimidinic site) lyase	825	274.0
AUO97_RS03150	45.7763	31.7531	chromosome	694098	694388	+	NZ_CP018664.1	WP_001192454.1	peptidylprolyl isomerase	291	96.0
AUO97_RS03155	14.9096	14.0448	chromosome	694399	694752	-	NZ_CP018664.1	WP_001072497.1	gamma-glutamylcyclotransferase	354	117.0
mscL	274.162	309.946	chromosome	694895	695326	-	NZ_CP018664.1	WP_000022555.1	large conductance mechanosensitive channel protein MscL	432	143.0
typA	289.376	196.164	chromosome	695582	697417	-	NZ_CP018664.1	WP_001280092.1	translational GTPase TypA	1836	611.0
AUO97_RS03170	39.8345	29.6693	chromosome	697596	698954	+	NZ_CP018664.1	WP_000070856.1	uracil-xanthine permease	1359	452.0
AUO97_RS03175	48.2406	43.3023	chromosome	699017	700030	+	NZ_CP018664.1	WP_000371521.1	methyltransferase	1014	337.0
AUO97_RS03180	50.984	44.1737	chromosome	700052	701512	+	NZ_CP018664.1	WP_000004971.1	amino acid permease	1461	486.0
AUO97_RS03185	21.6567	17.747	chromosome	701788	702993	+	NZ_CP018664.1	WP_000512695.1	RtcB family protein	1206	401.0
AUO97_RS03195	8728.56	8787.14	chromosome	703280	704350	-	NZ_CP018664.1	WP_000777879.1	OmpA family protein	1071	356.0
AUO97_RS03200	48.4692	67.2977	chromosome	704732	705247	+	NZ_CP018664.1	WP_000477155.1	GspH/FimT family pseudopilin	516	171.0
AUO97_RS03205	72.0984	70.261	chromosome	705356	706531	+	NZ_CP018664.1	WP_000129971.1	thiolase family protein	1176	391.0
AUO97_RS03210	124.219	316.667	chromosome	706658	707101	+	NZ_CP018664.1	WP_001176578.1	VOC family protein	444	147.0
AUO97_RS03215	18.9131	27.1708	chromosome	707144	707497	-	NZ_CP018664.1	WP_000457783.1	quaternary ammonium transporter	354	117.0
AUO97_RS03220	74.846	59.5147	chromosome	707580	708065	-	NZ_CP018664.1	WP_000935247.1	DUF934 domain-containing protein	486	161.0
AUO97_RS03225	43.5385	43.0672	chromosome	708058	709701	-	NZ_CP018664.1	WP_000281766.1	nitrite/sulfite reductase	1644	547.0
AUO97_RS03230	430.76	359.823	chromosome	709868	712273	-	NZ_CP018664.1	WP_001075596.1	glucose/quinate/shikimate family membrane-bound PQQ-dependent dehydrogenase	2406	801.0
AUO97_RS03235	667.834	628.518	chromosome	712447	713679	-	NZ_CP018664.1	WP_079377343.1	carbohydrate porin	1233	410.0
AUO97_RS03240	7.28234	8.81235	chromosome	713835	714953	-	NZ_CP018664.1	WP_000205325.1	CoA transferase	1119	372.0
AUO97_RS03245	117.872	136.39	chromosome	715164	716174	+	NZ_CP018664.1	WP_000085721.1	AraC family transcriptional regulator	1011	336.0
AUO97_RS03250	13.4329	12.3194	chromosome	716346	717551	+	NZ_CP018664.1	WP_001287650.1	acetyl-CoA C-acetyltransferase	1206	401.0
AUO97_RS03255	10.3491	9.54756	chromosome	717572	719707	+	NZ_CP018664.1	WP_049594801.1	enoyl-CoA hydratase/isomerase family protein	2136	711.0
AUO97_RS03260	41.8464	32.8268	chromosome	719872	720126	+	NZ_CP018664.1	WP_001280986.1	hypothetical protein	255	84.0
AUO97_RS03265	14.4204	10.4128	chromosome	720142	721002	+	NZ_CP018664.1	WP_000129263.1	patatin family protein	861	286.0
AUO97_RS03270	14.4881	13.8899	chromosome	721032	721451	-	NZ_CP018664.1	WP_000278744.1	GNAT family N-acetyltransferase	420	139.0
AUO97_RS03275	9.42698	7.56836	chromosome	721464	722675	-	NZ_CP018664.1	WP_000110473.1	SAM-dependent methyltransferase	1212	403.0
AUO97_RS03280	20.6131	20.8267	chromosome	722802	723443	+	NZ_CP018664.1	WP_001984806.1	hemolysin III family protein	642	213.0
AUO97_RS03285	51.6122	47.0111	chromosome	723578	724888	+	NZ_CP018664.1	WP_000446411.1	MHS family MFS transporter	1311	436.0
AUO97_RS03290	270.901	350.742	chromosome	724955	725398	-	NZ_CP018664.1	WP_000757175.1	hypothetical protein	444	147.0
secA	115.026	105.124	chromosome	725529	728252	-	NZ_CP018664.1	WP_000881347.1	preprotein translocase subunit SecA	2724	907.0
AUO97_RS03300	115.028	241.633	chromosome	728660	729301	+	NZ_CP018664.1	WP_000175334.1	peroxiredoxin	642	213.0
AUO97_RS03305	14.2928	15.3445	chromosome	729606	730418	+	NZ_CP018664.1	WP_176326759.1	MBL fold metallo-hydrolase	813	270.0
AUO97_RS03310	11.4067	10.6589	chromosome	730415	730993	+	NZ_CP018664.1	WP_000689264.1	dual specificity protein phosphatase family protein	579	192.0
AUO97_RS03315	97.2613	104.803	chromosome	731013	732083	-	NZ_CP018664.1	WP_002046710.1	SPOR domain-containing protein	1071	356.0
folC	55.652	57.6051	chromosome	732074	733360	-	NZ_CP018664.1	WP_000813097.1	bifunctional tetrahydrofolate synthase/dihydrofolate synthase	1287	428.0
AUO97_RS03325	230.814	203.937	chromosome	733357	734253	-	NZ_CP018664.1	WP_001071168.1	acetyl-CoA carboxylase carboxyltransferase subunit beta	897	298.0
AUO97_RS03330	321.464	327.088	chromosome	734250	735053	-	NZ_CP018664.1	WP_000088559.1	tryptophan synthase subunit alpha	804	267.0
AUO97_RS03335	3.98684	4.88899	chromosome	735298	736347	-	NZ_CP018664.1	WP_001155169.1	AraC family transcriptional regulator	1050	349.0
AUO97_RS03340	11.9391	10.4315	chromosome	736468	737343	+	NZ_CP018664.1	WP_000991230.1	metal-dependent hydrolase	876	291.0
AUO97_RS03345	10.9907	11.6755	chromosome	737352	738347	-	NZ_CP018664.1	WP_000364279.1	DUF2804 domain-containing protein	996	331.0
AUO97_RS03350	22.1191	25.7204	chromosome	738385	738897	-	NZ_CP018664.1	WP_001139545.1	DUF1543 domain-containing protein	513	170.0
trpB	77.2826	63.8209	chromosome	738907	740136	-	NZ_CP018664.1	WP_000372737.1	tryptophan synthase subunit beta	1230	409.0
AUO97_RS03360	67.901	71.9647	chromosome	740120	740779	-	NZ_CP018664.1	WP_000083555.1	phosphoribosylanthranilate isomerase	660	219.0
AUO97_RS03365	67.9269	60.5321	chromosome	741148	743022	+	NZ_CP018664.1	WP_038347280.1	TonB-dependent receptor	1875	624.0
AUO97_RS03370	28.8659	24.2566	chromosome	743119	743697	+	NZ_CP018664.1	WP_000509981.1	cob(I)yrinic acid a,c-diamide adenosyltransferase	579	192.0
AUO97_RS03375	38.3708	36.4071	chromosome	743770	744483	+	NZ_CP018664.1	WP_001220108.1	glycerophosphodiester phosphodiesterase	714	237.0
AUO97_RS03380	43.9572	48.2085	chromosome	744511	745041	-	NZ_CP018664.1	WP_000701693.1	META domain-containing protein	531	176.0
AUO97_RS03385	204.87	227.383	chromosome	745250	746422	+	NZ_CP018664.1	WP_000199593.1	acyl-CoA desaturase	1173	390.0
AUO97_RS03390	28.6383	28.0571	chromosome	746536	747978	+	NZ_CP018664.1	WP_001160202.1	YdiU family protein	1443	480.0
AUO97_RS03395	72.671	71.7463	chromosome	748042	748728	-	NZ_CP018664.1	WP_000680577.1	response regulator	687	228.0
baeS	25.664	26.1309	chromosome	748748	750406	-	NZ_CP018664.1	WP_005119692.1	sensor histidine kinase efflux regulator BaeS	1659	552.0
AUO97_RS03405	65.3883	79.8369	chromosome	750538	750918	+	NZ_CP018664.1	WP_000784268.1	hypothetical protein	381	126.0
AUO97_RS03410	416.564	329.699	chromosome	751208	753010	+	NZ_CP018664.1	WP_001136744.1	acyl-CoA dehydrogenase C-terminal domain-containing protein	1803	600.0
AUO97_RS03415	100.495	87.5987	chromosome	753178	754959	+	NZ_CP018664.1	WP_001123422.1	acyl-CoA dehydrogenase C-terminal domain-containing protein	1782	593.0
AUO97_RS03420	39.7783	31.8515	chromosome	755078	755560	+	NZ_CP018664.1	WP_001113293.1	phosphate-starvation-inducible PsiE family protein	483	160.0
AUO97_RS03425	137.861	133.458	chromosome	755599	755982	-	NZ_CP018664.1	WP_000743009.1	RcnB family protein	384	127.0
AUO97_RS03430	45.5062	35.2572	chromosome	756147	756593	+	NZ_CP018664.1	WP_001290059.1	hypothetical protein	447	148.0
AUO97_RS03435	27.8666	25.0696	chromosome	756788	758251	-	NZ_CP018664.1	WP_001218069.1	phospholipase D family protein	1464	487.0
znuD	12.0321	13.559	chromosome	758327	760402	-	NZ_CP018664.1	WP_000899877.1	zinc piracy TonB-dependent receptor ZnuD	2076	691.0
AUO97_RS03445	7.02621	9.12414	chromosome	760538	761302	+	NZ_CP018664.1	WP_001116934.1	DUF4184 family protein	765	254.0
aspS	352.802	270.055	chromosome	761473	763251	+	NZ_CP018664.1	WP_000986448.1	aspartate--tRNA ligase	1779	592.0
AUO97_RS03455	85.8076	72.0732	chromosome	763391	763606	+	NZ_CP018664.1	WP_001251490.1	hypothetical protein	216	71.0
AUO97_RS03460	28.6297	26.6742	chromosome	763667	764440	+	NZ_CP018664.1	WP_001985908.1	hypothetical protein	774	257.0
wecB	18.2325	16.6357	chromosome	764442	765569	-	NZ_CP018664.1	WP_000598628.1	UDP-N-acetylglucosamine 2-epimerase (non-hydrolyzing)	1128	375.0
AUO97_RS03470	32.1601	28.9868	chromosome	765749	766564	+	NZ_CP018664.1	WP_000721908.1	glycosyltransferase family 25 protein	816	271.0
AUO97_RS03475	22.8021	22.1243	chromosome	766583	767476	+	NZ_CP018664.1	WP_000909272.1	hypothetical protein	894	297.0
AUO97_RS03480	15.0034	14.3012	chromosome	767473	768507	-	NZ_CP018664.1	WP_000706916.1	glycosyltransferase	1035	344.0
AUO97_RS03485	20.1035	17.6165	chromosome	768515	769282	-	NZ_CP018664.1	WP_001033809.1	glycosyltransferase family 2 protein	768	255.0
AUO97_RS03490	27.6812	21.8273	chromosome	769279	770034	-	NZ_CP018664.1	WP_000989966.1	polysaccharide deacetylase family protein	756	251.0
AUO97_RS03495	37.5192	34.522	chromosome	770031	771059	-	NZ_CP018664.1	WP_000697425.1	glycosyltransferase family 1 protein	1029	342.0
AUO97_RS03500	14.0677	16.3949	chromosome	771082	771972	-	NZ_CP018664.1	WP_000548408.1	mitochondrial fission ELM1 family protein	891	296.0
AUO97_RS03505	273.858	249.837	chromosome	772040	772966	-	NZ_CP018664.1	WP_001046506.1	branched-chain amino acid transaminase	927	308.0
glnE	51.7317	52.1772	chromosome	772991	775741	-	NZ_CP018664.1	WP_000990827.1	bifunctional [glutamate--ammonia ligase]-adenylyl-L-tyrosine phosphorylase/[glutamate--ammonia-ligase] adenylyltransferase	2751	916.0
AUO97_RS03515	126.829	119.403	chromosome	775810	777078	-	NZ_CP018664.1	WP_000194111.1	HAMP domain-containing histidine kinase	1269	422.0
AUO97_RS03520	10.726	14.4146	chromosome	777351	777566	+	NZ_CP018664.1	WP_000556350.1	hypothetical protein	216	71.0
AUO97_RS03525	6.54914	6.92182	chromosome	777584	778474	-	NZ_CP018664.1	WP_000428610.1	hypothetical protein	891	296.0
AUO97_RS03535	4.61884	6.59097	chromosome	778921	782673	+	NZ_CP018664.1	WP_079454673.1	GreA/GreB family elongation factor	3753	1250.0
AUO97_RS03540	3.72024	5.14671	chromosome	782728	783504	-	NZ_CP018664.1	WP_000527683.1	hypothetical protein	777	258.0
AUO97_RS03545	17.8824	13.9343	chromosome	783661	783894	+	NZ_CP018664.1	WP_000392942.1	helix-turn-helix transcriptional regulator	234	77.0
AUO97_RS03550	13.155	7.50487	chromosome	783997	784215	-	NZ_CP018664.1	WP_049594875.1	helix-turn-helix domain-containing protein	219	72.0
AUO97_RS03555	11.046	11.1066	chromosome	784846	785388	-	NZ_CP018664.1	WP_000005458.1	hypothetical protein	543	180.0
AUO97_RS03560	15.5799	15.694	chromosome	785670	786971	-	NZ_CP018664.1	WP_001118986.1	integrase arm-type DNA-binding domain-containing protein	1302	433.0
AUO97_RS03565	0	0	chromosome	787126	787212	-	NZ_CP018664.1	---	tRNA-Leu	87	---
queA	26.4955	22.9699	chromosome	787394	788431	+	NZ_CP018664.1	WP_001177138.1	tRNA preQ1(34) S-adenosylmethionine ribosyltransferase-isomerase QueA	1038	345.0
AUO97_RS03575	5.24065	3.94901	chromosome	788585	789613	+	NZ_CP018664.1	WP_001121092.1	hypothetical protein	1029	342.0
AUO97_RS03580	26.0497	13.2663	chromosome	789699	790268	+	NZ_CP018664.1	WP_000147154.1	LemA family protein	570	189.0
tgt	59.2765	50.9249	chromosome	790444	791577	+	NZ_CP018664.1	WP_000667229.1	tRNA guanosine(34) transglycosylase Tgt	1134	377.0
yajC	405.092	298.898	chromosome	791676	792005	+	NZ_CP018664.1	WP_000051669.1	preprotein translocase subunit YajC	330	109.0
secD	182.386	140.899	chromosome	792057	793958	+	NZ_CP018664.1	WP_001270222.1	protein translocase subunit SecD	1902	633.0
secF	137.5	103.128	chromosome	793967	794932	+	NZ_CP018664.1	WP_001984787.1	protein translocase subunit SecF	966	321.0
coaBC	65.8948	50.2589	chromosome	794996	796249	-	NZ_CP018664.1	WP_000006962.1	bifunctional phosphopantothenoylcysteine decarboxylase/phosphopantothenate--cysteine ligase CoaBC	1254	417.0
radC	8.65014	6.79049	chromosome	796350	797069	+	NZ_CP018664.1	WP_085920667.1	DNA repair protein RadC	720	239.0
AUO97_RS03615	16.522	13.8264	chromosome	797131	798042	+	NZ_CP018664.1	WP_000637023.1	bestrophin	912	303.0
AUO97_RS03620	21.9962	19.5346	chromosome	798050	798901	-	NZ_CP018664.1	WP_001161542.1	PHP domain-containing protein	852	283.0
AUO97_RS03625	42.653	45.0073	chromosome	798946	799560	+	NZ_CP018664.1	WP_000645707.1	septation protein IspZ	615	204.0
AUO97_RS03630	38.0575	35.9271	chromosome	799595	799897	+	NZ_CP018664.1	WP_001115787.1	hypothetical protein	303	100.0
AUO97_RS03635	26.417	23.6329	chromosome	799902	800381	+	NZ_CP018664.1	WP_001175200.1	hypothetical protein	480	159.0
mnmC	4.96888	5.66458	chromosome	800405	802276	+	NZ_CP018664.1	WP_001043506.1	FAD-dependent 5-carboxymethylaminomethyl-2-thiouridine(34) oxidoreductase MnmC	1872	623.0
AUO97_RS03645	181.012	157.64	chromosome	802328	802642	-	NZ_CP018664.1	WP_000619820.1	sulfurtransferase	315	104.0
AUO97_RS03650	110.579	126.387	chromosome	802734	803222	+	NZ_CP018664.1	WP_001138893.1	YajQ family cyclic di-GMP-binding protein	489	162.0
AUO97_RS03655	5.57471	5.59299	chromosome	803382	804659	+	NZ_CP018664.1	WP_000910421.1	tyrosine-type recombinase/integrase	1278	425.0
AUO97_RS03660	17.1583	13.824	chromosome	804747	805259	+	NZ_CP018664.1	WP_001093469.1	GNAT family N-acetyltransferase	513	170.0
AUO97_RS03665	11.3088	9.80784	chromosome	805487	805816	-	NZ_CP018664.1	WP_000860807.1	hypothetical protein	330	109.0
AUO97_RS03670	31.9608	28.9164	chromosome	806365	809052	+	NZ_CP018664.1	WP_001019256.1	restriction endonuclease	2688	895.0
AUO97_RS03675	206.045	0	chromosome	809197	809313	-	NZ_CP018664.1	---	FAD-dependent pyridine nucleotide-disulfide oxidoreductase	117	---
cadR	67.1765	67.7914	chromosome	809467	809859	-	NZ_CP018664.1	WP_000480875.1	Cd(II)/Pb(II)-responsive transcriptional regulator	393	130.0
AUO97_RS03685	28.217	33.9712	chromosome	809935	811242	+	NZ_CP018664.1	WP_000537297.1	cation transporter	1308	435.0
AUO97_RS03690	16.3482	15.3507	chromosome	811254	811514	+	NZ_CP018664.1	WP_001048216.1	ferrous iron transport protein A	261	86.0
AUO97_RS03695	32.2946	41.1411	chromosome	811504	813333	+	NZ_CP018664.1	WP_001086231.1	ferrous iron transporter B	1830	609.0
AUO97_RS03700	87.0185	66.515	chromosome	813405	813767	-	NZ_CP018664.1	WP_000911301.1	copper-binding protein	363	120.0
AUO97_RS03705	5.45313	4.6533	chromosome	813801	816947	-	NZ_CP018664.1	WP_000561670.1	efflux RND transporter permease subunit	3147	1048.0
AUO97_RS03710	4.07205	3.4628	chromosome	816961	818460	-	NZ_CP018664.1	WP_000945697.1	efflux RND transporter periplasmic adaptor subunit	1500	499.0
AUO97_RS03715	4.2161	3.73485	chromosome	818460	819764	-	NZ_CP018664.1	WP_000675248.1	TolC family protein	1305	434.0
AUO97_RS03720	28.6269	26.8565	chromosome	819845	820306	-	NZ_CP018664.1	WP_000771461.1	hypothetical protein	462	153.0
AUO97_RS03725	18.1711	18.1908	chromosome	820352	821272	-	NZ_CP018664.1	WP_000557535.1	copper resistance protein B	921	306.0
AUO97_RS03730	19.0935	17.9957	chromosome	821259	823229	-	NZ_CP018664.1	WP_000038713.1	multicopper oxidase domain-containing protein	1971	656.0
AUO97_RS03735	15.6899	12.0983	chromosome	823311	823661	-	NZ_CP018664.1	WP_000853614.1	hypothetical protein	351	116.0
AUO97_RS03740	19.4988	23.2918	chromosome	823810	824493	+	NZ_CP018664.1	WP_001221582.1	heavy metal response regulator transcription factor	684	227.0
AUO97_RS03745	10.9409	11.8785	chromosome	824483	825856	+	NZ_CP018664.1	WP_000149041.1	heavy metal sensor histidine kinase	1374	457.0
AUO97_RS03750	30.3081	31.6546	chromosome	825934	828291	-	NZ_CP018664.1	WP_000349570.1	heavy metal translocating P-type ATPase	2358	785.0
AUO97_RS03755	5.90311	5.06388	chromosome	828570	828950	+	NZ_CP018664.1	WP_000689223.1	copper resistance protein CopC	381	126.0
AUO97_RS03760	8.5384	9.88053	chromosome	829018	829899	+	NZ_CP018664.1	WP_002037196.1	CopD family protein	882	293.0
AUO97_RS03765	2.60751	2.76334	chromosome	830165	831214	-	NZ_CP018664.1	WP_000951143.1	DUF932 domain-containing protein	1050	349.0
AUO97_RS03770	0.939585	0.673477	chromosome	831269	831565	-	NZ_CP018664.1	WP_000553831.1	hypothetical protein	297	98.0
AUO97_RS03775	32.0697	24.7608	chromosome	831657	831986	-	NZ_CP018664.1	WP_001067865.1	hypothetical protein	330	109.0
AUO97_RS03780	18.8024	14.7099	chromosome	832045	832743	-	NZ_CP018664.1	WP_001985473.1	hypothetical protein	699	232.0
AUO97_RS03785	10.9899	9.73768	chromosome	832825	833850	-	NZ_CP018664.1	WP_000942647.1	hypothetical protein	1026	341.0
AUO97_RS03790	25.6229	21.1884	chromosome	834171	834434	-	NZ_CP018664.1	WP_000790977.1	hypothetical protein	264	87.0
AUO97_RS03795	14.7026	14.2593	chromosome	834969	835187	+	NZ_CP018664.1	WP_000489162.1	hypothetical protein	219	72.0
AUO97_RS03800	113.117	88.9474	chromosome	835256	835459	+	NZ_CP018664.1	WP_000479026.1	hypothetical protein	204	67.0
AUO97_RS03805	2.55714	2.54374	chromosome	836248	837453	+	NZ_CP018664.1	WP_001017139.1	inovirus-type Gp2 protein	1206	401.0
AUO97_RS03810	5.91615	4.22566	chromosome	837634	837966	-	NZ_CP018664.1	WP_001063876.1	hypothetical protein	333	110.0
AUO97_RS03815	8.08797	7.54738	chromosome	838075	839172	-	NZ_CP018664.1	WP_001177189.1	PD-(D/E)XK nuclease family protein	1098	365.0
AUO97_RS03820	350.793	424.335	chromosome	839442	839933	+	NZ_CP018664.1	WP_000762709.1	YfbU family protein	492	163.0
AUO97_RS03830	18.8698	18.9342	chromosome	841377	842477	+	NZ_CP018664.1	WP_176326760.1	hypothetical protein	1101	366.0
AUO97_RS03835	4.81844	4.84943	chromosome	843044	844183	+	NZ_CP018664.1	WP_000134309.1	hypothetical protein	1140	379.0
AUO97_RS03840	6.69228	5.83311	chromosome	844185	845171	+	NZ_CP018664.1	WP_000957703.1	hypothetical protein	987	328.0
AUO97_RS03850	16.1635	13.724	chromosome	845606	846100	+	NZ_CP018664.1	WP_000083577.1	DUF4442 domain-containing protein	495	164.0
AUO97_RS03855	57.8806	44.7279	chromosome	846140	846562	-	NZ_CP018664.1	WP_001287659.1	acyl-CoA thioesterase	423	140.0
trxC	68.7344	61.9639	chromosome	846564	847001	-	NZ_CP018664.1	WP_000587649.1	thioredoxin TrxC	438	145.0
AUO97_RS03865	20.6808	14.9656	chromosome	847002	847898	-	NZ_CP018664.1	WP_000543480.1	alpha/beta hydrolase	897	298.0
AUO97_RS03870	160.4	133.668	chromosome	848091	848426	+	NZ_CP018664.1	WP_001293924.1	TIGR01244 family phosphatase	336	111.0
AUO97_RS03875	28.4892	20.2222	chromosome	848784	849977	+	NZ_CP018664.1	WP_000779308.1	hypothetical protein	1194	397.0
AUO97_RS03880	25.1669	26.5069	chromosome	850063	851436	+	NZ_CP018664.1	WP_049594874.1	dihydrolipoyl dehydrogenase	1374	457.0
rrf	0	0	chromosome	851638	851752	-	NZ_CP018664.1	---	5S ribosomal RNA	115	---
AUO97_RS03890	0	0	chromosome	851938	854830	-	NZ_CP018664.1	---	23S ribosomal RNA	2893	---
AUO97_RS03895	0	0	chromosome	855171	855246	-	NZ_CP018664.1	---	tRNA-Ala	76	---
AUO97_RS03900	0	0	chromosome	855302	855378	-	NZ_CP018664.1	---	tRNA-Ile	77	---
AUO97_RS03905	0	0	chromosome	855438	856974	-	NZ_CP018664.1	---	16S ribosomal RNA	1537	---
AUO97_RS03910	19.701	16.5433	chromosome	857517	858020	+	NZ_CP018664.1	WP_001985194.1	YfiR family protein	504	167.0
AUO97_RS03915	8.61277	8.66407	chromosome	858026	859249	+	NZ_CP018664.1	WP_002014284.1	diguanylate cyclase	1224	407.0
AUO97_RS03920	102.399	97.4304	chromosome	859264	859743	+	NZ_CP018664.1	WP_001097560.1	OmpA family protein	480	159.0
AUO97_RS03925	26.6907	23.4429	chromosome	859791	860801	-	NZ_CP018664.1	WP_000267335.1	metallophosphoesterase	1011	336.0
AUO97_RS03930	15.4002	15.7873	chromosome	860908	862533	+	NZ_CP018664.1	WP_000079184.1	phospholipase D family protein	1626	541.0
AUO97_RS03935	44.0605	35.2867	chromosome	862534	863343	-	NZ_CP018664.1	WP_000195147.1	1-acyl-sn-glycerol-3-phosphate acyltransferase	810	269.0
hflX	22.1465	17.4499	chromosome	863547	864881	+	NZ_CP018664.1	WP_000456884.1	GTPase HflX	1335	444.0
AUO97_RS03945	37.3236	29.9377	chromosome	864924	865295	+	NZ_CP018664.1	WP_000357904.1	hypothetical protein	372	123.0
AUO97_RS03950	32.7318	25.3158	chromosome	865306	865980	+	NZ_CP018664.1	WP_000480818.1	LrgB family protein	675	224.0
AUO97_RS03955	60.9272	51.7463	chromosome	866065	866508	+	NZ_CP018664.1	WP_000514366.1	DUF2147 domain-containing protein	444	147.0
AUO97_RS03960	37.8281	33.7476	chromosome	866551	867390	-	NZ_CP018664.1	WP_000167246.1	symmetrical bis(5'-nucleosyl)-tetraphosphatase	840	279.0
rsmA	54.7171	43.3495	chromosome	867391	868203	-	NZ_CP018664.1	WP_000284347.1	16S rRNA (adenine(1518)-N(6)/adenine(1519)-N(6))-dimethyltransferase RsmA	813	270.0
pdxA	46.6892	44.6354	chromosome	868227	869210	-	NZ_CP018664.1	WP_085943429.1	4-hydroxythreonine-4-phosphate dehydrogenase PdxA	984	327.0
rplM	1037.14	781.374	chromosome	869383	869811	+	NZ_CP018664.1	WP_000854895.1	50S ribosomal protein L13	429	142.0
rpsI	1005.62	713.534	chromosome	869824	870210	+	NZ_CP018664.1	WP_000224786.1	30S ribosomal protein S9	387	128.0
AUO97_RS03985	13.4907	13.652	chromosome	870381	871034	+	NZ_CP018664.1	WP_000110146.1	glutathione S-transferase N-terminal domain-containing protein	654	217.0
AUO97_RS03990	112.834	109.552	chromosome	871041	871469	+	NZ_CP018664.1	WP_000003707.1	ClpXP protease specificity-enhancing factor	429	142.0
AUO97_RS03995	112.404	103.699	chromosome	871487	872143	+	NZ_CP018664.1	WP_000863328.1	hypothetical protein	657	218.0
AUO97_RS04000	8.45455	11.0635	chromosome	872248	874188	-	NZ_CP018664.1	WP_000672551.1	acetyl/propionyl/methylcrotonyl-CoA carboxylase subunit alpha	1941	646.0
AUO97_RS04005	7.57381	11.0409	chromosome	874207	875043	-	NZ_CP018664.1	WP_000175504.1	enoyl-CoA hydratase/isomerase family protein	837	278.0
AUO97_RS04010	9.3942	13.1968	chromosome	875054	876211	-	NZ_CP018664.1	WP_000673011.1	acyl-CoA dehydrogenase family protein	1158	385.0
AUO97_RS04015	7.37102	12.7873	chromosome	876254	877867	-	NZ_CP018664.1	WP_000154082.1	acetyl-CoA carboxylase carboxyltransferase subunit	1614	537.0
AUO97_RS04020	14.165	23.2085	chromosome	877878	878789	-	NZ_CP018664.1	WP_000121939.1	SDR family oxidoreductase	912	303.0
AUO97_RS04025	10.5355	16.5619	chromosome	878810	880615	-	NZ_CP018664.1	WP_000002859.1	DUF1446 domain-containing protein	1806	601.0
AUO97_RS04030	8.87596	10.9939	chromosome	880802	881401	+	NZ_CP018664.1	WP_000562197.1	TetR family transcriptional regulator	600	199.0
AUO97_RS04035	11.0332	13.2949	chromosome	881433	882596	-	NZ_CP018664.1	WP_001176664.1	acyl-CoA dehydrogenase family protein	1164	387.0
AUO97_RS04040	12.3495	19.7353	chromosome	882733	883296	-	NZ_CP018664.1	WP_009517740.1	DUF4256 domain-containing protein	564	187.0
AUO97_RS04045	21.0612	24.0623	chromosome	883316	883666	-	NZ_CP018664.1	WP_000455817.1	GFA family protein	351	116.0
rrf	0	0	chromosome	883799	883913	-	NZ_CP018664.1	---	5S ribosomal RNA	115	---
AUO97_RS04055	0	0	chromosome	884098	886990	-	NZ_CP018664.1	---	23S ribosomal RNA	2893	---
AUO97_RS04060	0	0	chromosome	887331	887406	-	NZ_CP018664.1	---	tRNA-Ala	76	---
AUO97_RS04065	0	0	chromosome	887462	887538	-	NZ_CP018664.1	---	tRNA-Ile	77	---
AUO97_RS04070	0	0	chromosome	887598	889134	-	NZ_CP018664.1	---	16S ribosomal RNA	1537	---
AUO97_RS04075	12.8586	12.6772	chromosome	889597	890664	-	NZ_CP018664.1	WP_001125217.1	hypothetical protein	1068	355.0
pssA	53.111	46.3462	chromosome	890683	891516	-	NZ_CP018664.1	WP_000180205.1	CDP-diacylglycerol--serine O-phosphatidyltransferase	834	277.0
AUO97_RS04085	89.0752	72.8111	chromosome	891558	892415	-	NZ_CP018664.1	WP_001109438.1	23S rRNA (adenine(2030)-N(6))-methyltransferase RlmJ	858	285.0
AUO97_RS04090	7.30583	7.85041	chromosome	892533	893138	+	NZ_CP018664.1	WP_000556102.1	2OG-Fe(II) oxygenase	606	201.0
AUO97_RS04095	136.009	109.865	chromosome	893206	893733	+	NZ_CP018664.1	WP_000334849.1	hypothetical protein	528	175.0
AUO97_RS04100	573.506	851.999	chromosome	893782	894027	-	NZ_CP018664.1	WP_000462894.1	DUF2789 domain-containing protein	246	81.0
AUO97_RS04105	654.817	540.227	chromosome	894190	895176	-	NZ_CP018664.1	WP_000813006.1	malate dehydrogenase	987	328.0
AUO97_RS04110	27.1962	24.7831	chromosome	895388	896050	-	NZ_CP018664.1	WP_000877281.1	hypothetical protein	663	220.0
AUO97_RS04115	49.9093	49.265	chromosome	896108	898051	-	NZ_CP018664.1	WP_000792526.1	lytic transglycosylase domain-containing protein	1944	647.0
miaB	56.0052	45.7279	chromosome	898340	899791	+	NZ_CP018664.1	WP_049594797.1	tRNA (N6-isopentenyl adenosine(37)-C2)-methylthiotransferase MiaB	1452	483.0
AUO97_RS04125	167.816	142.343	chromosome	899829	900917	+	NZ_CP018664.1	WP_000122983.1	PhoH family protein	1089	362.0
ybeY	89.817	69.918	chromosome	900927	901403	+	NZ_CP018664.1	WP_000703571.1	rRNA maturation RNase YbeY	477	158.0
AUO97_RS04135	4.22489	4.21095	chromosome	901493	902377	-	NZ_CP018664.1	WP_000914771.1	energy transducer TonB	885	294.0
AUO97_RS04140	26.9315	28.3901	chromosome	902608	903279	+	NZ_CP018664.1	WP_001193955.1	hypothetical protein	672	223.0
AUO97_RS04145	155.945	170.805	chromosome	903437	904150	+	NZ_CP018664.1	WP_000201544.1	DUF3108 domain-containing protein	714	237.0
AUO97_RS04150	198.683	167.407	chromosome	904223	904798	+	NZ_CP018664.1	WP_000543071.1	xanthine phosphoribosyltransferase	576	191.0
wrbA	42.5851	37.5515	chromosome	904851	905444	-	NZ_CP018664.1	WP_001183347.1	NAD(P)H:quinone oxidoreductase	594	197.0
AUO97_RS04160	40.0849	40.2986	chromosome	905732	906979	+	NZ_CP018664.1	WP_000893466.1	YihY family inner membrane protein	1248	415.0
AUO97_RS04165	30.8657	8.74074	chromosome	907000	907914	-	NZ_CP018664.1	WP_000392678.1	DMT family transporter	915	304.0
AUO97_RS04170	4.71035	4.37117	chromosome	908020	908814	+	NZ_CP018664.1	WP_000747869.1	helix-turn-helix transcriptional regulator	795	264.0
AUO97_RS04175	120.21	112.677	chromosome	908891	909532	-	NZ_CP018664.1	WP_000857681.1	fumarylacetoacetate hydrolase family protein	642	213.0
AUO97_RS04180	31.9988	24.0171	chromosome	909572	910069	-	NZ_CP018664.1	WP_000139385.1	YcxB family protein	498	165.0
AUO97_RS04185	3.4407	4.14094	chromosome	910294	910986	+	NZ_CP018664.1	WP_000007404.1	nitroreductase family protein	693	230.0
AUO97_RS04190	0	0	chromosome	911107	911183	-	NZ_CP018664.1	---	tRNA-Arg	77	---
AUO97_RS04195	181.612	249.759	chromosome	911775	914141	+	NZ_CP018664.1	WP_000479323.1	hypothetical protein	2367	788.0
AUO97_RS04200	32.3949	47.0651	chromosome	914201	914794	-	NZ_CP018664.1	WP_001046660.1	HAD-IB family hydrolase	594	197.0
AUO97_RS04205	0	0	chromosome	914902	914978	-	NZ_CP018664.1	---	tRNA-Arg	77	---
AUO97_RS04210	0	0	chromosome	915018	915094	-	NZ_CP018664.1	---	tRNA-Arg	77	---
AUO97_RS04215	0	0	chromosome	915105	915195	-	NZ_CP018664.1	---	tRNA-Ser	91	---
rnr	56.4663	51.2792	chromosome	915457	917874	+	NZ_CP018664.1	WP_000165345.1	ribonuclease R	2418	805.0
AUO97_RS04225	111.611	111.822	chromosome	918008	920062	+	NZ_CP018664.1	WP_025467431.1	M3 family metallopeptidase	2055	684.0
AUO97_RS04230	176.425	142.154	chromosome	920103	920312	+	NZ_CP018664.1	WP_000745518.1	YheV family putative metal-binding protein	210	69.0
AUO97_RS04235	31.1796	29.9871	chromosome	920324	920755	+	NZ_CP018664.1	WP_001130980.1	hypothetical protein	432	143.0
AUO97_RS04240	22.2266	25.624	chromosome	920904	923099	-	NZ_CP018664.1	WP_001158904.1	TRAP transporter large permease subunit	2196	731.0
rrtA	17.5491	24.283	chromosome	923287	923853	-	NZ_CP018664.1	WP_000651535.1	rhombosortase	567	188.0
AUO97_RS04250	32.586	40.6068	chromosome	923932	925017	-	NZ_CP018664.1	WP_000049106.1	hypothetical protein	1086	361.0
AUO97_RS04255	1.92586	2.8417	chromosome	925787	926176	-	NZ_CP018664.1	WP_009518132.1	hypothetical protein	390	129.0
AUO97_RS04260	11.2612	10.0794	chromosome	926183	926440	-	NZ_CP018664.1	WP_001288210.1	succinate dehydrogenase assembly factor 2	258	85.0
AUO97_RS04265	4.25211	3.66252	chromosome	926628	927800	+	NZ_CP018664.1	WP_001190550.1	acyl-CoA dehydrogenase family protein	1173	390.0
AUO97_RS04270	43.4935	41.2782	chromosome	927850	929340	-	NZ_CP018664.1	WP_000415133.1	NAD(P)/FAD-dependent oxidoreductase	1491	496.0
rplQ	2214.02	1342.73	chromosome	929522	929899	-	NZ_CP018664.1	WP_001216380.1	50S ribosomal protein L17	378	125.0
rpoA	1600.73	1062.46	chromosome	929918	930925	-	NZ_CP018664.1	WP_000198631.1	DNA-directed RNA polymerase subunit alpha	1008	335.0
rpsD	2454.37	1604.93	chromosome	930943	931569	-	NZ_CP018664.1	WP_000135204.1	30S ribosomal protein S4	627	208.0
rpsK	2922.71	1929.88	chromosome	931582	931968	-	NZ_CP018664.1	WP_001040166.1	30S ribosomal protein S11	387	128.0
rpsM	3685.45	2407.21	chromosome	931988	932344	-	NZ_CP018664.1	WP_000090815.1	30S ribosomal protein S13	357	118.0
rpmJ	157418	90619.7	chromosome	932452	932568	-	NZ_CP018664.1	WP_000867907.1	50S ribosomal protein L36	117	38.0
secY	2485.46	1656.89	chromosome	932589	933908	-	NZ_CP018664.1	WP_002000592.1	preprotein translocase subunit SecY	1320	439.0
rplO	1774.43	1083.63	chromosome	933954	934394	-	NZ_CP018664.1	WP_000175340.1	50S ribosomal protein L15	441	146.0
rpmD	6106.43	3799.74	chromosome	934398	934574	-	NZ_CP018664.1	WP_000849088.1	50S ribosomal protein L30	177	58.0
rpsE	2342.97	1416.72	chromosome	934581	935078	-	NZ_CP018664.1	WP_001141025.1	30S ribosomal protein S5	498	165.0
rplR	2600.99	1563.91	chromosome	935081	935431	-	NZ_CP018664.1	WP_001003194.1	50S ribosomal protein L18	351	116.0
rplF	1419	893.965	chromosome	935446	935979	-	NZ_CP018664.1	WP_000091932.1	50S ribosomal protein L6	534	177.0
rpsH	1457.59	1040.48	chromosome	935993	936388	-	NZ_CP018664.1	WP_000062616.1	30S ribosomal protein S8	396	131.0
rpsN	1679.42	1022.97	chromosome	936400	936705	-	NZ_CP018664.1	WP_001074624.1	30S ribosomal protein S14	306	101.0
rplE	3120.49	2022.68	chromosome	936715	937251	-	NZ_CP018664.1	WP_000113197.1	50S ribosomal protein L5	537	178.0
rplX	4405.24	2892.67	chromosome	937267	937584	-	NZ_CP018664.1	WP_001062685.1	50S ribosomal protein L24	318	105.0
rplN	1557.62	969.378	chromosome	937594	937962	-	NZ_CP018664.1	WP_001982634.1	50S ribosomal protein L14	369	122.0
rpsQ	4724.28	2760.63	chromosome	938055	938312	-	NZ_CP018664.1	WP_001291845.1	30S ribosomal protein S17	258	85.0
rpmC	23163.1	16293.4	chromosome	938309	938506	-	NZ_CP018664.1	WP_000849928.1	50S ribosomal protein L29	198	65.0
rplP	3163.93	1952.02	chromosome	938506	938919	-	NZ_CP018664.1	WP_000941215.1	50S ribosomal protein L16	414	137.0
rpsC	2482.95	1599.3	chromosome	938923	939675	-	NZ_CP018664.1	WP_000529922.1	30S ribosomal protein S3	753	250.0
rplV	3130.18	1968.96	chromosome	939677	940006	-	NZ_CP018664.1	WP_001982638.1	50S ribosomal protein L22	330	109.0
rpsS	3873.51	2321.51	chromosome	940018	940293	-	NZ_CP018664.1	WP_001138119.1	30S ribosomal protein S19	276	91.0
rplB	2916.05	1730.29	chromosome	940307	941131	-	NZ_CP018664.1	WP_001122317.1	50S ribosomal protein L2	825	274.0
rplW	1289.38	885.05	chromosome	941143	941463	-	NZ_CP018664.1	WP_001058538.1	50S ribosomal protein L23	321	106.0
rplD	1530.96	981.016	chromosome	941460	942062	-	NZ_CP018664.1	WP_001050255.1	50S ribosomal protein L4	603	200.0
rplC	4055.28	2958.05	chromosome	942074	942712	-	NZ_CP018664.1	WP_001982642.1	50S ribosomal protein L3	639	212.0
rpsJ	1810.88	1165.48	chromosome	942770	943081	-	NZ_CP018664.1	WP_000070912.1	30S ribosomal protein S10	312	103.0
AUO97_RS04415	3.78166	4.62915	chromosome	943333	944061	-	NZ_CP018664.1	WP_000835293.1	type 1 glutamine amidotransferase	729	242.0
AUO97_RS04420	29.1903	30.0705	chromosome	944229	945419	+	NZ_CP018664.1	WP_000716511.1	PLP-dependent transferase	1191	396.0
AUO97_RS04425	66.811	88.5858	chromosome	945463	947010	+	NZ_CP018664.1	WP_000537113.1	DUF853 domain-containing protein	1548	515.0
AUO97_RS04430	54.9698	140.162	chromosome	947156	947920	+	NZ_CP018664.1	WP_000188888.1	flavohemoprotein	765	254.0
AUO97_RS04435	22.099	29.2137	chromosome	948006	948443	+	NZ_CP018664.1	WP_001176606.1	Rrf2 family transcriptional regulator	438	145.0
AUO97_RS04440	57.0148	45.8057	chromosome	948552	949328	+	NZ_CP018664.1	WP_001254456.1	YihA family ribosome biogenesis GTP-binding protein	777	258.0
AUO97_RS04445	14.5768	13.7537	chromosome	949452	950402	+	NZ_CP018664.1	WP_085943436.1	metal-dependent hydrolase	951	316.0
AUO97_RS04450	33.1785	36.7399	chromosome	950445	951710	-	NZ_CP018664.1	WP_031978823.1	dicarboxylate/amino acid:cation symporter	1266	421.0
AUO97_RS04455	67.7011	57.5974	chromosome	951817	952689	-	NZ_CP018664.1	WP_000993136.1	acyl-CoA thioesterase II	873	290.0
plsB	60.0527	47.4822	chromosome	952965	955538	+	NZ_CP018664.1	WP_000045404.1	glycerol-3-phosphate 1-O-acyltransferase PlsB	2574	857.0
adeT2	11.3112	11.9742	chromosome	955582	956568	-	NZ_CP018664.1	WP_000712907.1	putative multidrug efflux protein AdeT2	987	328.0
AUO97_RS04470	37.4173	42.7625	chromosome	956648	957463	-	NZ_CP018664.1	WP_000547780.1	NAD(P)H-binding protein	816	271.0
recG	11.9579	11.5008	chromosome	957484	959529	+	NZ_CP018664.1	WP_000204953.1	ATP-dependent DNA helicase RecG	2046	681.0
AUO97_RS04480	8.31227	9.20083	chromosome	959522	960157	+	NZ_CP018664.1	WP_000472273.1	ComF family protein	636	211.0
AUO97_RS04485	23.4284	23.3372	chromosome	960160	960561	-	NZ_CP018664.1	WP_000849701.1	NUDIX domain-containing protein	402	133.0
AUO97_RS04490	45.7621	42.1116	chromosome	960576	961157	-	NZ_CP018664.1	WP_001084310.1	TIGR00730 family Rossman fold protein	582	193.0
AUO97_RS04495	18.6271	17.3914	chromosome	961315	962328	+	NZ_CP018664.1	WP_000888321.1	magnesium transporter	1014	337.0
AUO97_RS04500	476.558	414.576	chromosome	962398	962685	-	NZ_CP018664.1	WP_000250997.1	STAS domain-containing protein	288	95.0
AUO97_RS04505	373.139	317.827	chromosome	962697	963338	-	NZ_CP018664.1	WP_009518191.1	ABC transporter substrate-binding protein	642	213.0
AUO97_RS04510	167.851	146.802	chromosome	963365	964045	-	NZ_CP018664.1	WP_000842362.1	outer membrane lipid asymmetry maintenance protein MlaD	681	226.0
mlaE	151.953	131.729	chromosome	964045	964821	-	NZ_CP018664.1	WP_001091949.1	lipid asymmetry maintenance ABC transporter permease subunit MlaE	777	258.0
AUO97_RS04520	145.427	137.066	chromosome	964818	965636	-	NZ_CP018664.1	WP_002019647.1	ABC transporter ATP-binding protein	819	272.0
AUO97_RS04525	540.223	495.464	chromosome	966040	967887	-	NZ_CP018664.1	WP_000047395.1	DEAD/DEAH box helicase	1848	615.0
AUO97_RS04530	109.626	92.1015	chromosome	968297	969127	-	NZ_CP018664.1	WP_000433617.1	inositol monophosphatase	831	276.0
dxs	69.2422	55.4406	chromosome	969250	971154	-	NZ_CP018664.1	WP_000967375.1	1-deoxy-D-xylulose-5-phosphate synthase	1905	634.0
ribA	67.5339	58.6961	chromosome	971458	972060	+	NZ_CP018664.1	WP_001121174.1	GTP cyclohydrolase II	603	200.0
hemF	375.845	219.309	chromosome	972188	973138	+	NZ_CP018664.1	WP_001164616.1	oxygen-dependent coproporphyrinogen oxidase	951	316.0
aroE	60.2074	37.114	chromosome	973312	974100	+	NZ_CP018664.1	WP_000166015.1	shikimate dehydrogenase	789	262.0
AUO97_RS04555	64.2638	54.3939	chromosome	974148	976451	-	NZ_CP018664.1	WP_000550353.1	hypothetical protein	2304	767.0
AUO97_RS04560	98.4972	69.401	chromosome	976709	978532	+	NZ_CP018664.1	WP_001112080.1	acyl-CoA dehydrogenase C-terminal domain-containing protein	1824	607.0
AUO97_RS04565	20.1819	19.2056	chromosome	978604	979251	-	NZ_CP018664.1	WP_000054175.1	hypothetical protein	648	215.0
AUO97_RS04570	251.078	205.167	chromosome	979505	979759	+	NZ_CP018664.1	WP_000013717.1	PspC domain-containing protein	255	84.0
AUO97_RS04575	9.01776	11.1808	chromosome	979829	980929	-	NZ_CP018664.1	WP_000111462.1	HPP family protein	1101	366.0
AUO97_RS04580	3.43691	4.11249	chromosome	981062	981859	-	NZ_CP018664.1	WP_000481383.1	TIGR03915 family putative DNA repair protein	798	265.0
AUO97_RS04585	10.6607	11.9672	chromosome	981862	983124	-	NZ_CP018664.1	WP_001283766.1	putative DNA modification/repair radical SAM protein	1263	420.0
AUO97_RS04590	5.14945	4.12921	chromosome	983298	984482	-	NZ_CP018664.1	WP_001082095.1	tetracycline resistance MFS efflux pump	1185	394.0
glyQ	132.131	116.177	chromosome	984852	985829	+	NZ_CP018664.1	WP_000085212.1	glycine--tRNA ligase subunit alpha	978	325.0
AUO97_RS04600	102.092	80.9905	chromosome	985829	987898	+	NZ_CP018664.1	WP_000033892.1	glycine--tRNA ligase subunit beta	2070	689.0
AUO97_RS04605	38.2658	23.6874	chromosome	988122	988952	+	NZ_CP018664.1	WP_000793442.1	hypothetical protein	831	276.0
AUO97_RS04610	2.83034	7.337	chromosome	989024	989233	-	NZ_CP018664.1	WP_049594796.1	GTP cyclohydrolase	210	69.0
AUO97_RS04615	3.94168	3.69423	chromosome	989419	990534	+	NZ_CP018664.1	WP_001142587.1	hypothetical protein	1116	371.0
AUO97_RS04620	2.32962	1.28065	chromosome	990537	991430	-	NZ_CP018664.1	WP_001018296.1	DMT family transporter	894	297.0
AUO97_RS04625	4.81675	5.21249	chromosome	991539	992405	+	NZ_CP018664.1	WP_000355659.1	LysR family transcriptional regulator	867	288.0
AUO97_RS04630	46.2366	62.4198	chromosome	992554	992973	+	NZ_CP018664.1	WP_000644154.1	hypothetical protein	420	139.0
AUO97_RS04635	52.3012	76.5544	chromosome	993068	993499	+	NZ_CP018664.1	WP_001088069.1	hypothetical protein	432	143.0
AUO97_RS04640	15.4131	17.6895	chromosome	993598	994953	-	NZ_CP018664.1	WP_001190943.1	S8 family serine peptidase	1356	451.0
AUO97_RS04645	42.7573	36.078	chromosome	994989	995297	-	NZ_CP018664.1	WP_000691034.1	hypothetical protein	309	102.0
AUO97_RS04650	212.131	251.928	chromosome	995891	996652	+	NZ_CP018664.1	WP_000783285.1	hypothetical protein	762	253.0
astE	86.2856	79.5911	chromosome	996715	997689	-	NZ_CP018664.1	WP_001150820.1	succinylglutamate desuccinylase	975	324.0
astB	172.052	169.99	chromosome	997702	999045	-	NZ_CP018664.1	WP_000679450.1	N-succinylarginine dihydrolase	1344	447.0
astD	187.94	178.13	chromosome	999063	1000532	-	NZ_CP018664.1	WP_000071645.1	succinylglutamate-semialdehyde dehydrogenase	1470	489.0
astA	121.15	127.091	chromosome	1000532	1001563	-	NZ_CP018664.1	WP_000973732.1	arginine N-succinyltransferase	1032	343.0
AUO97_RS04675	254.575	228.256	chromosome	1001582	1002796	-	NZ_CP018664.1	WP_009518196.1	aspartate aminotransferase family protein	1215	404.0
AUO97_RS04680	889.382	734.695	chromosome	1002941	1004212	-	NZ_CP018664.1	WP_001281781.1	Glu/Leu/Phe/Val dehydrogenase	1272	423.0
AUO97_RS04685	66.7363	64.5154	chromosome	1005248	1006681	-	NZ_CP018664.1	WP_001191140.1	amino acid permease	1434	477.0
AUO97_RS04690	23.1204	29.9988	chromosome	1007095	1008372	-	NZ_CP018664.1	WP_000360741.1	hypothetical protein	1278	425.0
AUO97_RS04695	20.0678	25.2586	chromosome	1008500	1009294	+	NZ_CP018664.1	WP_000194458.1	class I SAM-dependent methyltransferase	795	264.0
AUO97_RS04700	46.1907	50.8508	chromosome	1009310	1009843	+	NZ_CP018664.1	WP_000915012.1	hypothetical protein	534	177.0
AUO97_RS04705	63.8465	58.8839	chromosome	1009893	1010456	-	NZ_CP018664.1	WP_000744750.1	hypothetical protein	564	187.0
AUO97_RS04710	11.6052	7.44507	chromosome	1010596	1011063	-	NZ_CP018664.1	WP_000118035.1	endonuclease	468	155.0
AUO97_RS04715	48.9886	39.2194	chromosome	1011222	1011866	+	NZ_CP018664.1	WP_000849145.1	ParA family protein	645	214.0
AUO97_RS04720	38.4104	32.7409	chromosome	1011989	1013107	+	NZ_CP018664.1	WP_000553808.1	AI-2E family transporter	1119	372.0
AUO97_RS04725	111.372	153.681	chromosome	1013223	1013798	+	NZ_CP018664.1	WP_001143885.1	superoxide dismutase family protein	576	191.0
yccS	6.68661	7.11308	chromosome	1013991	1016141	+	NZ_CP018664.1	WP_001061808.1	TIGR01666 family membrane protein	2151	716.0
AUO97_RS04735	89.5832	63.0277	chromosome	1016178	1017407	-	NZ_CP018664.1	WP_000790118.1	MFS transporter	1230	409.0
AUO97_RS04740	5.29631	6.94825	chromosome	1017777	1018142	-	NZ_CP018664.1	WP_000719504.1	hypothetical protein	366	121.0
AUO97_RS04745	14.9038	10.0276	chromosome	1018367	1018954	+	NZ_CP018664.1	WP_000065455.1	NAD(P)H-dependent oxidoreductase	588	195.0
AUO97_RS04750	63.9665	55.2667	chromosome	1018968	1019282	+	NZ_CP018664.1	WP_000955560.1	antibiotic biosynthesis monooxygenase	315	104.0
AUO97_RS04755	85.0192	99.6217	chromosome	1019327	1019695	-	NZ_CP018664.1	WP_001189303.1	hypothetical protein	369	122.0
AUO97_RS04760	73.5693	56.3881	chromosome	1019791	1021200	-	NZ_CP018664.1	WP_000993500.1	FAD-binding oxidoreductase	1410	469.0
serA	289.823	224.431	chromosome	1021580	1022812	+	NZ_CP018664.1	WP_000077814.1	phosphoglycerate dehydrogenase	1233	410.0
AUO97_RS04770	24.9913	24.7729	chromosome	1022911	1023795	+	NZ_CP018664.1	WP_000098158.1	EamA family transporter	885	294.0
AUO97_RS04775	16.9024	17.2615	chromosome	1023886	1024746	+	NZ_CP018664.1	WP_001180507.1	EamA family transporter	861	286.0
AUO97_RS04780	55.1734	132.647	chromosome	1024754	1025197	-	NZ_CP018664.1	WP_001019905.1	hemerythrin domain-containing protein	444	147.0
AUO97_RS04785	21.1679	18.176	chromosome	1025407	1026183	-	NZ_CP018664.1	WP_000525222.1	TSUP family transporter	777	258.0
truB	28.2921	20.9542	chromosome	1026203	1027108	-	NZ_CP018664.1	WP_000208695.1	tRNA pseudouridine(55) synthase TruB	906	301.0
AUO97_RS04795	1.67561	2.56411	chromosome	1027262	1028296	+	NZ_CP018664.1	WP_001189451.1	lipase secretion chaperone	1035	344.0
AUO97_RS04800	6.9577	7.98365	chromosome	1028411	1029352	+	NZ_CP018664.1	WP_085943440.1	triacylglycerol lipase	942	313.0
rplS	1502.95	1079.31	chromosome	1029404	1029772	-	NZ_CP018664.1	WP_000014562.1	50S ribosomal protein L19	369	122.0
trmD	501.838	435.799	chromosome	1029980	1030720	-	NZ_CP018664.1	WP_000464596.1	tRNA (guanosine(37)-N1)-methyltransferase TrmD	741	246.0
rimM	1208.08	1040.32	chromosome	1030766	1031314	-	NZ_CP018664.1	WP_000189236.1	ribosome maturation factor RimM	549	182.0
rpsP	1346.43	814.23	chromosome	1031334	1031585	-	NZ_CP018664.1	WP_000260334.1	30S ribosomal protein S16	252	83.0
AUO97_RS04825	4.58664	5.32558	chromosome	1031732	1032157	-	NZ_CP018664.1	WP_000788346.1	prepilin-type N-terminal cleavage/methylation domain-containing protein	426	141.0
AUO97_RS04830	4.47835	5.53669	chromosome	1032154	1032636	-	NZ_CP018664.1	WP_001046417.1	prepilin-type N-terminal cleavage/methylation domain-containing protein	483	160.0
AUO97_RS04835	4.29652	4.4598	chromosome	1032649	1036503	-	NZ_CP018664.1	WP_000768958.1	VWA domain-containing protein	3855	1284.0
AUO97_RS04840	1.41399	1.60311	chromosome	1036515	1037333	-	NZ_CP018664.1	WP_000149378.1	hypothetical protein	819	272.0
AUO97_RS04845	1.9511	1.62208	chromosome	1037330	1038331	-	NZ_CP018664.1	WP_000079196.1	PilW family protein	1002	333.0
pilV	1.38009	1.81177	chromosome	1038332	1038892	-	NZ_CP018664.1	WP_002194578.1	type IV pilus modification protein PilV	561	186.0
AUO97_RS04855	0.8902	0.841152	chromosome	1038886	1039359	-	NZ_CP018664.1	WP_001214058.1	GspH/FimT family pseudopilin	474	157.0
ispH	86.6619	74.8654	chromosome	1039529	1040479	-	NZ_CP018664.1	WP_000407064.1	4-hydroxy-3-methylbut-2-enyl diphosphate reductase	951	316.0
gmk	62.4182	43.6061	chromosome	1040602	1041231	+	NZ_CP018664.1	WP_000015937.1	guanylate kinase	630	209.0
rpoZ	307.882	194.863	chromosome	1041304	1041582	+	NZ_CP018664.1	WP_000135049.1	DNA-directed RNA polymerase subunit omega	279	92.0
AUO97_RS04875	57.2327	45.7722	chromosome	1041791	1043896	+	NZ_CP018664.1	WP_001117590.1	bifunctional (p)ppGpp synthetase/guanosine-3',5'-bis(diphosphate) 3'-pyrophosphohydrolase	2106	701.0
AUO97_RS04880	209.407	174.741	chromosome	1044017	1044400	+	NZ_CP018664.1	WP_000090000.1	RidA family protein	384	127.0
AUO97_RS04885	95.9872	108.367	chromosome	1044610	1044804	+	NZ_CP018664.1	WP_000289091.1	bacterioferritin-associated ferredoxin	195	64.0
bfr	341.17	244.705	chromosome	1045049	1045513	+	NZ_CP018664.1	WP_000678124.1	bacterioferritin	465	154.0
AUO97_RS04895	39.3548	35.8777	chromosome	1045557	1047185	-	NZ_CP018664.1	WP_025467430.1	O-antigen ligase family protein	1629	542.0
AUO97_RS04900	10.9802	11.5243	chromosome	1047335	1047799	-	NZ_CP018664.1	WP_000993723.1	pilin	465	154.0
AUO97_RS04905	102.472	123.386	chromosome	1048141	1048701	-	NZ_CP018664.1	WP_000258957.1	TPM domain-containing protein	561	186.0
AUO97_RS04910	120.17	143.501	chromosome	1048695	1049777	-	NZ_CP018664.1	WP_001246375.1	TPM domain-containing protein	1083	360.0
AUO97_RS04915	395.264	500.003	chromosome	1049799	1050389	-	NZ_CP018664.1	WP_000846931.1	LemA family protein	591	196.0
AUO97_RS04920	4.27603	3.72268	chromosome	1050520	1051407	-	NZ_CP018664.1	WP_001017325.1	metal-dependent hydrolase	888	295.0
AUO97_RS04925	107.866	105.471	chromosome	1051581	1053002	-	NZ_CP018664.1	WP_000840835.1	glutamate synthase subunit beta	1422	473.0
gltB	128.259	110.56	chromosome	1053073	1057548	-	NZ_CP018664.1	WP_001139944.1	glutamate synthase large subunit	4476	1491.0
AUO97_RS04935	49.161	54.93	chromosome	1058009	1058884	-	NZ_CP018664.1	WP_000218805.1	hypothetical protein	876	291.0
aroB	39.1982	37.1845	chromosome	1058900	1059982	-	NZ_CP018664.1	WP_001193998.1	3-dehydroquinate synthase	1083	360.0
aroK	57.654	52.3431	chromosome	1060011	1060580	-	NZ_CP018664.1	WP_000643712.1	shikimate kinase AroK	570	189.0
AUO97_RS04950	3.59148	3.10306	chromosome	1060592	1062757	-	NZ_CP018664.1	WP_001017031.1	type IV pilus secretin PilQ family protein	2166	721.0
AUO97_RS04955	4.58147	3.4886	chromosome	1062825	1063352	-	NZ_CP018664.1	WP_000695065.1	pilus assembly protein PilP	528	175.0
AUO97_RS04960	3.84265	2.12571	chromosome	1063363	1064103	-	NZ_CP018664.1	WP_000076102.1	type 4a pilus biogenesis protein PilO	741	246.0
AUO97_RS04965	3.77971	2.93334	chromosome	1064100	1064741	-	NZ_CP018664.1	WP_000201223.1	PilN domain-containing protein	642	213.0
AUO97_RS04970	13.0031	7.33834	chromosome	1064741	1065799	-	NZ_CP018664.1	WP_002014066.1	pilus assembly protein PilM	1059	352.0
ponA	61.9295	66.2438	chromosome	1065962	1068517	+	NZ_CP018664.1	WP_000736677.1	penicillin-binding protein PBP1a	2556	851.0
AUO97_RS04980	22.7274	21.9321	chromosome	1068535	1069359	-	NZ_CP018664.1	WP_002019666.1	methyltransferase domain-containing protein	825	274.0
AUO97_RS04985	30.0738	32.2402	chromosome	1069362	1069694	-	NZ_CP018664.1	WP_000169602.1	hypothetical protein	333	110.0
AUO97_RS04990	70.338	66.0519	chromosome	1069755	1070873	-	NZ_CP018664.1	WP_000928089.1	phospho-N-acetylmuramoyl-pentapeptide-transferase	1119	372.0
murF	36.8649	40.9578	chromosome	1070874	1072274	-	NZ_CP018664.1	WP_000557503.1	UDP-N-acetylmuramoyl-tripeptide--D-alanyl-D-alanine ligase	1401	466.0
AUO97_RS05000	35.263	36.2071	chromosome	1072283	1073782	-	NZ_CP018664.1	WP_000218539.1	UDP-N-acetylmuramoyl-L-alanyl-D-glutamate--2,6-diaminopimelate ligase	1500	499.0
ftsI	46.6444	51.5082	chromosome	1073786	1075618	-	NZ_CP018664.1	WP_000227936.1	penicillin-binding protein PBP3	1833	610.0
ftsL	114.379	130.683	chromosome	1075630	1075962	-	NZ_CP018664.1	WP_000842465.1	cell division protein FtsL	333	110.0
rsmH	67.4359	71.0214	chromosome	1075962	1076885	-	NZ_CP018664.1	WP_000018346.1	16S rRNA (cytosine(1402)-N(4))-methyltransferase RsmH	924	307.0
AUO97_RS05020	6.07456	4.37585	chromosome	1077108	1078109	-	NZ_CP018664.1	WP_001988040.1	sulfate ABC transporter substrate-binding protein	1002	333.0
AUO97_RS05025	1023.27	810.881	chromosome	1078506	1078805	+	NZ_CP018664.1	WP_000690905.1	hypothetical protein	300	99.0
AUO97_RS05030	119.357	122.015	chromosome	1078922	1080430	+	NZ_CP018664.1	WP_000868422.1	glutamate--tRNA ligase	1509	502.0
AUO97_RS05035	0	0	chromosome	1080488	1080563	+	NZ_CP018664.1	---	tRNA-Ala	76	---
AUO97_RS05040	0	0	chromosome	1080589	1080664	+	NZ_CP018664.1	---	tRNA-Glu	76	---
AUO97_RS05045	40.5206	33.5265	chromosome	1080796	1082214	+	NZ_CP018664.1	WP_001183126.1	amino acid permease	1419	472.0
AUO97_RS05050	11.2664	12.2969	chromosome	1082334	1083218	+	NZ_CP018664.1	WP_011860438.1	hypothetical protein	885	294.0
AUO97_RS05055	0	0	chromosome	1083353	1083428	+	NZ_CP018664.1	---	tRNA-Glu	76	---
AUO97_RS05060	0	0	chromosome	1083457	1083532	+	NZ_CP018664.1	---	tRNA-Glu	76	---
AUO97_RS05065	17.6767	21.3818	chromosome	1083626	1084573	-	NZ_CP018664.1	WP_000529524.1	hypothetical protein	948	315.0
AUO97_RS05070	168.176	160.827	chromosome	1084847	1085185	+	NZ_CP018664.1	WP_001200011.1	hypothetical protein	339	112.0
AUO97_RS05075	38.1524	31.8085	chromosome	1085204	1086160	-	NZ_CP018664.1	WP_000508762.1	cation transporter	957	318.0
AUO97_RS05080	34.8526	26.4299	chromosome	1086293	1089451	-	NZ_CP018664.1	WP_000353985.1	CusA/CzcA family heavy metal efflux RND transporter	3159	1052.0
AUO97_RS05085	40.9014	31.062	chromosome	1089441	1090658	-	NZ_CP018664.1	WP_001275654.1	efflux RND transporter periplasmic adaptor subunit	1218	405.0
AUO97_RS05090	25.4168	19.1542	chromosome	1090661	1092076	-	NZ_CP018664.1	WP_049594795.1	TolC family protein	1416	471.0
AUO97_RS05095	212.728	150.014	chromosome	1092131	1092529	-	NZ_CP018664.1	WP_001138085.1	hypothetical protein	399	132.0
AUO97_RS05100	10.9414	13.5228	chromosome	1092678	1093370	+	NZ_CP018664.1	WP_000278579.1	hypothetical protein	693	230.0
AUO97_RS05105	408.45	332.276	chromosome	1093713	1094093	+	NZ_CP018664.1	WP_001056512.1	sel1 repeat family protein	381	126.0
ettA	286.89	254.525	chromosome	1094136	1095797	-	NZ_CP018664.1	WP_000090021.1	energy-dependent translational throttle protein EttA	1662	553.0
AUO97_RS05115	22.7683	31.3867	chromosome	1096095	1097372	+	NZ_CP018664.1	WP_000221161.1	aminotransferase class I/II-fold pyridoxal phosphate-dependent enzyme	1278	425.0
AUO97_RS05120	13.4907	11.8404	chromosome	1097494	1098441	-	NZ_CP018664.1	WP_000557642.1	helix-turn-helix domain-containing protein	948	315.0
AUO97_RS05125	2.72137	4.72485	chromosome	1098742	1099077	+	NZ_CP018664.1	WP_000002986.1	DUF3817 domain-containing protein	336	111.0
AUO97_RS05130	5.27896	5.07979	chromosome	1099074	1099499	+	NZ_CP018664.1	WP_000571053.1	CopD family protein	426	141.0
AUO97_RS05135	50.9982	52.4461	chromosome	1099773	1100663	+	NZ_CP018664.1	WP_001035489.1	SDR family NAD(P)-dependent oxidoreductase	891	296.0
AUO97_RS05140	10.0365	24.7691	chromosome	1100731	1102920	-	NZ_CP018664.1	WP_025467428.1	bifunctional SulP family inorganic anion transporter/carbonic anhydrase	2190	729.0
AUO97_RS05145	99.8877	93.74	chromosome	1103223	1105571	-	NZ_CP018664.1	WP_002048094.1	RNA-binding transcriptional accessory protein	2349	782.0
ompR	425.647	416.022	chromosome	1106227	1106991	+	NZ_CP018664.1	WP_000060753.1	two-component system response regulator OmpR	765	254.0
AUO97_RS05155	82.6088	86.3505	chromosome	1107009	1108466	+	NZ_CP018664.1	WP_000051217.1	HAMP domain-containing protein	1458	485.0
AUO97_RS05160	168.187	173.086	chromosome	1108658	1110172	+	NZ_CP018664.1	WP_000059340.1	acetyl-CoA hydrolase/transferase family protein	1515	504.0
AUO97_RS05165	19.1101	19.1981	chromosome	1110303	1110734	+	NZ_CP018664.1	WP_000469967.1	GNAT family acetyltransferase	432	143.0
AUO97_RS05170	0	0	chromosome	1110906	1110981	-	NZ_CP018664.1	---	tRNA-Phe	76	---
AUO97_RS05175	0	0	chromosome	1111108	1111183	-	NZ_CP018664.1	---	tRNA-Phe	76	---
AUO97_RS05180	91.7963	63.9838	chromosome	1111289	1111672	-	NZ_CP018664.1	WP_001123236.1	acetyl-CoA sensor PanZ family protein	384	127.0
hisB	63.8998	54.5251	chromosome	1111775	1112368	+	NZ_CP018664.1	WP_000194096.1	imidazoleglycerol-phosphate dehydratase HisB	594	197.0
hisH	90.7073	81.0884	chromosome	1112368	1112985	+	NZ_CP018664.1	WP_000196732.1	imidazole glycerol phosphate synthase subunit HisH	618	205.0
AUO97_RS05195	98.5279	98.2581	chromosome	1113139	1113687	+	NZ_CP018664.1	WP_001087822.1	DUF805 domain-containing protein	549	182.0
AUO97_RS05200	7.63735	7.92	chromosome	1113774	1114415	+	NZ_CP018664.1	WP_001287564.1	3'-5' exonuclease domain-containing protein 2	642	213.0
hisA	72.4704	72.408	chromosome	1114510	1115241	+	NZ_CP018664.1	WP_000905538.1	1-(5-phosphoribosyl)-5-[(5-phosphoribosylamino)methylideneamino]imidazole-4-carboxamide isomerase	732	243.0
AUO97_RS05210	15.6895	13.4983	chromosome	1115309	1115860	-	NZ_CP018664.1	WP_000083600.1	helix-turn-helix transcriptional regulator	552	183.0
AUO97_RS05215	17.5415	9.1654	chromosome	1115959	1116861	+	NZ_CP018664.1	WP_000938127.1	DMT family transporter	903	300.0
AUO97_RS05220	86.7473	92.137	chromosome	1116887	1117198	-	NZ_CP018664.1	WP_000021008.1	antibiotic biosynthesis monooxygenase	312	103.0
AUO97_RS05225	101.185	116.47	chromosome	1117202	1117594	-	NZ_CP018664.1	WP_001088854.1	membrane protein	393	130.0
AUO97_RS05230	13.2317	12.2642	chromosome	1117631	1118260	-	NZ_CP018664.1	WP_001205591.1	DUF1294 domain-containing protein	630	209.0
AUO97_RS05235	25.3097	22.0585	chromosome	1118273	1119223	-	NZ_CP018664.1	WP_000118182.1	homoserine kinase	951	316.0
hisF	59.2134	49.5383	chromosome	1119336	1120094	+	NZ_CP018664.1	WP_000880078.1	imidazole glycerol phosphate synthase subunit HisF	759	252.0
AUO97_RS05245	2.90611	3.69562	chromosome	1120136	1120774	-	NZ_CP018664.1	WP_000911628.1	hypothetical protein	639	212.0
AUO97_RS05250	4.02676	4.60241	chromosome	1120884	1121888	+	NZ_CP018664.1	WP_001135873.1	AraC family transcriptional regulator	1005	334.0
aqpZ	287.628	457.803	chromosome	1122021	1122710	+	NZ_CP018664.1	WP_001045987.1	aquaporin Z	690	229.0
AUO97_RS05260	39.8986	21.3735	chromosome	1122889	1123131	-	NZ_CP018664.1	WP_000476055.1	hypothetical protein	243	80.0
AUO97_RS05265	3.76026	3.00583	chromosome	1123177	1123776	-	NZ_CP018664.1	WP_000458293.1	LysE family translocator	600	199.0
AUO97_RS05270	10.0675	8.08871	chromosome	1123873	1124952	-	NZ_CP018664.1	WP_000157128.1	DNA/RNA non-specific endonuclease	1080	359.0
AUO97_RS05275	501.605	1211.42	chromosome	1125208	1125651	+	NZ_CP018664.1	WP_011860463.1	hypothetical protein	444	147.0
AUO97_RS05280	66.6651	60.679	chromosome	1125707	1127584	-	NZ_CP018664.1	WP_001181667.1	potassium transporter Kup	1878	625.0
AUO97_RS05285	0	0	chromosome	1127703	1127792	+	NZ_CP018664.1	---	tRNA-Ser	90	---
AUO97_RS05290	1.45625	1.49394	chromosome	1127929	1128741	+	NZ_CP018664.1	WP_000793078.1	helix-turn-helix transcriptional regulator	813	270.0
elbB	2.8083	3.23258	chromosome	1128831	1129493	+	NZ_CP018664.1	WP_000754784.1	isoprenoid biosynthesis glyoxalase ElbB	663	220.0
AUO97_RS05300	15.5151	17.226	chromosome	1129552	1129893	-	NZ_CP018664.1	WP_001017477.1	DHCW motif cupin fold protein	342	113.0
AUO97_RS05305	2.93227	2.2871	chromosome	1129975	1130433	-	NZ_CP018664.1	WP_000917506.1	hypothetical protein	459	152.0
AUO97_RS05310	2.33367	1.86754	chromosome	1130427	1131383	-	NZ_CP018664.1	WP_000492972.1	hypothetical protein	957	318.0
AUO97_RS05315	2.83716	6.66218	chromosome	1131556	1132113	-	NZ_CP018664.1	WP_000753357.1	NAD(P)H-dependent oxidoreductase	558	185.0
AUO97_RS05320	23.3717	24.2339	chromosome	1132231	1132566	+	NZ_CP018664.1	WP_000128772.1	helix-turn-helix transcriptional regulator	336	111.0
AUO97_RS05325	33.3927	24.6106	chromosome	1132594	1132800	+	NZ_CP018664.1	WP_001215540.1	hypothetical protein	207	68.0
AUO97_RS05330	36.9358	42.9207	chromosome	1132877	1133758	-	NZ_CP018664.1	WP_025467427.1	hypothetical protein	882	293.0
AUO97_RS05335	32.456	42.2257	chromosome	1133742	1134893	-	NZ_CP018664.1	WP_000016867.1	hypothetical protein	1152	383.0
AUO97_RS05340	43.8315	46.0583	chromosome	1134890	1135252	-	NZ_CP018664.1	WP_000897078.1	hypothetical protein	363	120.0
AUO97_RS05345	9.34869	9.41966	chromosome	1135332	1135994	+	NZ_CP018664.1	WP_000142811.1	hypothetical protein	663	220.0
AUO97_RS05350	8.16594	5.74922	chromosome	1136074	1136388	-	NZ_CP018664.1	WP_000654307.1	helix-turn-helix transcriptional regulator	315	104.0
AUO97_RS05355	15.097	17.8311	chromosome	1136500	1136916	+	NZ_CP018664.1	WP_000455804.1	carboxymuconolactone decarboxylase family protein	417	138.0
AUO97_RS05360	0.50775	0.430798	chromosome	1136989	1137540	-	NZ_CP018664.1	WP_009517923.1	TetR/AcrR family transcriptional regulator	552	183.0
AUO97_RS05370	3.33522	3.36489	chromosome	1138230	1139030	+	NZ_CP018664.1	WP_000584338.1	GNAT family N-acetyltransferase	801	266.0
AUO97_RS05375	14.0146	11.4078	chromosome	1139153	1140055	+	NZ_CP018664.1	WP_000447716.1	AraC family transcriptional regulator	903	300.0
AUO97_RS05380	3.68094	4.80966	chromosome	1140167	1141168	+	NZ_CP018664.1	---	aldo/keto reductase	1002	---
AUO97_RS05385	66.3368	63.71	chromosome	1141214	1141606	-	NZ_CP018664.1	WP_000789141.1	hypothetical protein	393	130.0
AUO97_RS05390	57.2224	57.2403	chromosome	1141631	1142374	-	NZ_CP018664.1	WP_002048124.1	hypothetical protein	744	247.0
AUO97_RS05395	8.00569	6.10787	chromosome	1142603	1143490	+	NZ_CP018664.1	WP_001061082.1	DMT family transporter	888	295.0
AUO97_RS05400	4.71773	4.29887	chromosome	1143487	1144407	-	NZ_CP018664.1	WP_000423157.1	LysR family transcriptional regulator	921	306.0
AUO97_RS05405	20.2398	19.6853	chromosome	1144546	1145790	+	NZ_CP018664.1	WP_001089017.1	MFS transporter	1245	414.0
AUO97_RS05410	0	0	chromosome	1145915	1145990	+	NZ_CP018664.1	---	tRNA-Thr	76	---
AUO97_RS05415	184.149	94.7087	chromosome	1146301	1146684	+	NZ_CP018664.1	WP_000777195.1	hypothetical protein	384	127.0
AUO97_RS05420	62.3956	95.6147	chromosome	1146913	1147338	-	NZ_CP018664.1	WP_000114351.1	GFA family protein	426	141.0
AUO97_RS05425	15.1506	20.6082	chromosome	1147347	1148174	-	NZ_CP018664.1	WP_000645054.1	class I SAM-dependent methyltransferase	828	275.0
AUO97_RS05430	112.666	117.836	chromosome	1148179	1149477	-	NZ_CP018664.1	WP_000350212.1	FAD-dependent oxidoreductase	1299	432.0
AUO97_RS05435	8.68774	10.6882	chromosome	1149917	1150789	-	NZ_CP018664.1	WP_000713965.1	pirin family protein	873	290.0
AUO97_RS05440	119.603	165.275	chromosome	1151067	1151693	+	NZ_CP018664.1	WP_000046156.1	hydrolase	627	208.0
AUO97_RS05445	14.2766	14.0547	chromosome	1151714	1152688	+	NZ_CP018664.1	WP_000912182.1	LysR family transcriptional regulator	975	324.0
AUO97_RS05450	81.914	126.472	chromosome	1152793	1154241	-	NZ_CP018664.1	WP_000615696.1	NAD-dependent succinate-semialdehyde dehydrogenase	1449	482.0
gabT	16.1347	33.3816	chromosome	1154238	1155530	-	NZ_CP018664.1	WP_000380902.1	4-aminobutyrate--2-oxoglutarate transaminase	1293	430.0
AUO97_RS05460	14.8425	11.5615	chromosome	1155687	1157186	+	NZ_CP018664.1	WP_001257159.1	PLP-dependent aminotransferase family protein	1500	499.0
AUO97_RS05465	9.17992	15.7134	chromosome	1157251	1158693	-	NZ_CP018664.1	WP_000718865.1	amino acid permease	1443	480.0
AUO97_RS05470	13.438	11.5086	chromosome	1158999	1159547	-	NZ_CP018664.1	WP_000081859.1	helix-turn-helix transcriptional regulator	549	182.0
AUO97_RS05475	64.3109	39.293	chromosome	1159616	1160311	+	NZ_CP018664.1	WP_000431605.1	AzlC family ABC transporter permease	696	231.0
AUO97_RS05480	41.5496	29.5724	chromosome	1160308	1160631	+	NZ_CP018664.1	WP_000082714.1	AzlD domain-containing protein	324	107.0
ssb	343.723	335.676	chromosome	1160672	1161253	-	NZ_CP018664.1	WP_001215080.1	single-stranded DNA-binding protein	582	193.0
AUO97_RS05490	35.8472	28.989	chromosome	1161305	1162669	-	NZ_CP018664.1	WP_000980462.1	MFS transporter	1365	454.0
AUO97_RS05495	73.771	60.3079	chromosome	1162816	1163898	-	NZ_CP018664.1	WP_004833586.1	DUF475 domain-containing protein	1083	360.0
tenA	20.0267	20.1176	chromosome	1164161	1164835	+	NZ_CP018664.1	WP_000899418.1	thiaminase II	675	224.0
AUO97_RS05505	25.7064	25.7667	chromosome	1164885	1165226	-	NZ_CP018664.1	WP_000263328.1	GlpM family protein	342	113.0
AUO97_RS05510	9.66364	8.40064	chromosome	1165279	1165632	-	NZ_CP018664.1	WP_000580168.1	DUF1304 domain-containing protein	354	117.0
AUO97_RS05515	67.4479	91.597	chromosome	1165697	1166674	-	NZ_CP018664.1	WP_001256571.1	zinc-binding dehydrogenase	978	325.0
AUO97_RS05520	55.917	90.983	chromosome	1166678	1167280	-	NZ_CP018664.1	WP_000826315.1	TetR/AcrR family transcriptional regulator	603	200.0
uvrA	59.1951	60.5073	chromosome	1167577	1170411	+	NZ_CP018664.1	WP_000083355.1	excinuclease ABC subunit UvrA	2835	944.0
AUO97_RS05530	7.73426	8.42756	chromosome	1170445	1172151	-	NZ_CP018664.1	WP_000016106.1	GGDEF domain-containing protein	1707	568.0
omp33-36	2426.08	1419.24	chromosome	1173144	1174043	+	NZ_CP018664.1	WP_000733006.1	porin Omp33-36	900	299.0
betT	94.2263	114.664	chromosome	1174110	1176077	-	NZ_CP018664.1	WP_001139472.1	choline BCCT transporter BetT	1968	655.0
AUO97_RS05545	9.806	14.0727	chromosome	1176243	1176935	-	NZ_CP018664.1	WP_001256565.1	hypothetical protein	693	230.0
AUO97_RS05550	39.4485	50.2238	chromosome	1177105	1178820	-	NZ_CP018664.1	WP_000871883.1	cation acetate symporter	1716	571.0
AUO97_RS05555	81.6757	104.859	chromosome	1178822	1179154	-	NZ_CP018664.1	WP_000372818.1	DUF485 domain-containing protein	333	110.0
AUO97_RS05560	12.8231	11.2546	chromosome	1179338	1182835	+	NZ_CP018664.1	WP_001089744.1	hybrid sensor histidine kinase/response regulator	3498	1165.0
AUO97_RS05565	53.0909	121.689	chromosome	1183229	1183996	+	NZ_CP018664.1	WP_001026735.1	hypothetical protein	768	255.0
AUO97_RS05570	110.346	87.3397	chromosome	1184039	1184689	-	NZ_CP018664.1	WP_001023261.1	response regulator transcription factor	651	216.0
msuE	1.9957	1.84605	chromosome	1185066	1185803	+	NZ_CP018664.1	WP_000145704.1	FMN reductase	738	245.0
sfnG	2.2753	3.16592	chromosome	1185848	1186960	+	NZ_CP018664.1	WP_000192767.1	dimethyl sulfone monooxygenase SfnG	1113	370.0
AUO97_RS05585	4.53286	4.11874	chromosome	1187052	1187465	-	NZ_CP018664.1	WP_001019410.1	winged helix-turn-helix transcriptional regulator	414	137.0
AUO97_RS05590	4.86862	4.98565	chromosome	1187571	1188113	+	NZ_CP018664.1	WP_000806365.1	cysteine hydrolase	543	180.0
acs	45.8414	56.5614	chromosome	1188160	1190109	-	NZ_CP018664.1	WP_001002959.1	acetate--CoA ligase	1950	649.0
AUO97_RS05600	31.0619	33.4282	chromosome	1190404	1190979	+	NZ_CP018664.1	WP_000457177.1	DUF805 domain-containing protein	576	191.0
AUO97_RS05605	28.4817	28.8845	chromosome	1191092	1192072	+	NZ_CP018664.1	WP_000752852.1	mechanosensitive ion channel family protein	981	326.0
AUO97_RS05610	9.41288	9.88042	chromosome	1192052	1192759	-	NZ_CP018664.1	WP_001028398.1	16S rRNA (uracil(1498)-N(3))-methyltransferase	708	235.0
AUO97_RS05615	29.4935	29.6575	chromosome	1192756	1194048	-	NZ_CP018664.1	WP_000224848.1	3-deoxy-D-manno-octulosonic acid transferase	1293	430.0
AUO97_RS05620	19.7475	19.0727	chromosome	1194217	1195275	-	NZ_CP018664.1	WP_000819048.1	alkene reductase	1059	352.0
AUO97_RS05625	70.6154	61.3491	chromosome	1195304	1195606	-	NZ_CP018664.1	WP_000350419.1	helix-turn-helix transcriptional regulator	303	100.0
prfB	62.2154	50.6484	chromosome	1195806	1196901	-	NZ_CP018664.1	WP_096640204.1	peptide chain release factor 2	1095	364.0
AUO97_RS05635	1618.2	1952.12	chromosome	1197294	1198061	+	NZ_CP018664.1	WP_000731729.1	putative porin	768	255.0
recJ	15.5444	17.0482	chromosome	1198109	1199806	-	NZ_CP018664.1	WP_000161612.1	single-stranded-DNA-specific exonuclease RecJ	1698	565.0
pdxH	63.5345	69.5794	chromosome	1199807	1200463	-	NZ_CP018664.1	WP_001286115.1	pyridoxamine 5'-phosphate oxidase	657	218.0
glmM	98.8698	104.693	chromosome	1200474	1201811	-	NZ_CP018664.1	WP_000119868.1	phosphoglucosamine mutase	1338	445.0
guaB	335.438	268.88	chromosome	1201961	1203427	-	NZ_CP018664.1	WP_000956023.1	IMP dehydrogenase	1467	488.0
AUO97_RS05660	7.81836	6.10967	chromosome	1203563	1203928	-	NZ_CP018664.1	WP_000952249.1	YkgJ family cysteine cluster protein	366	121.0
AUO97_RS05665	8.78629	6.94959	chromosome	1204020	1204817	-	NZ_CP018664.1	WP_000505322.1	MBL fold metallo-hydrolase	798	265.0
AUO97_RS05670	11.8655	13.105	chromosome	1205046	1207202	+	NZ_CP018664.1	WP_049594794.1	TonB-dependent siderophore receptor	2157	718.0
AUO97_RS05675	27.4435	23.7761	chromosome	1207261	1207836	-	NZ_CP018664.1	WP_001154984.1	TMEM165/GDT1 family protein	576	191.0
AUO97_RS05680	28.3074	30.7616	chromosome	1208085	1208357	-	NZ_CP018664.1	WP_000900285.1	hypothetical protein	273	90.0
AUO97_RS05685	276.855	235.591	chromosome	1208506	1210494	-	NZ_CP018664.1	WP_001166132.1	2-oxo acid dehydrogenase subunit E2	1989	662.0
aceE	354.792	302.065	chromosome	1210497	1213214	-	NZ_CP018664.1	WP_000896433.1	pyruvate dehydrogenase (acetyl-transferring), homodimeric type	2718	905.0
AUO97_RS05695	134.428	181.619	chromosome	1213465	1214157	-	NZ_CP018664.1	WP_000557460.1	M23 family metallopeptidase	693	230.0
AUO97_RS05700	109.541	142.929	chromosome	1214265	1214705	+	NZ_CP018664.1	WP_000042455.1	DUF721 domain-containing protein	441	146.0
AUO97_RS05705	57.1027	56.8211	chromosome	1214803	1215705	-	NZ_CP018664.1	WP_000240697.1	UDP-3-O-acyl-N-acetylglucosamine deacetylase	903	300.0
ftsZ	312.486	307.514	chromosome	1215816	1216991	-	NZ_CP018664.1	WP_000135734.1	cell division protein FtsZ	1176	391.0
ftsA	87.1024	88.6937	chromosome	1217156	1218418	-	NZ_CP018664.1	WP_001287630.1	cell division protein FtsA	1263	420.0
AUO97_RS05720	47.281	49.084	chromosome	1218479	1219333	-	NZ_CP018664.1	WP_000057903.1	cell division protein FtsQ/DivIB	855	284.0
AUO97_RS05725	121.941	108.413	chromosome	1219336	1220262	-	NZ_CP018664.1	WP_000063661.1	D-alanine--D-alanine ligase	927	308.0
murC	51.7742	51.7253	chromosome	1220300	1221748	-	NZ_CP018664.1	WP_000075472.1	UDP-N-acetylmuramate--L-alanine ligase	1449	482.0
murG	51.4317	52.2138	chromosome	1221760	1222857	-	NZ_CP018664.1	WP_000132430.1	undecaprenyldiphospho-muramoylpentapeptide beta-N-acetylglucosaminyltransferase	1098	365.0
gshB	56.6819	56.6212	chromosome	1223095	1224039	-	NZ_CP018664.1	WP_001265495.1	glutathione synthase	945	314.0
AUO97_RS05745	18.5097	22.26	chromosome	1224200	1224412	+	NZ_CP018664.1	WP_000781166.1	DUF1737 domain-containing protein	213	70.0
AUO97_RS05750	2.54011	1.9343	chromosome	1224642	1226831	+	NZ_CP018664.1	WP_031978803.1	TonB-dependent siderophore receptor	2190	729.0
AUO97_RS05755	6.85623	6.68933	chromosome	1227075	1227269	-	NZ_CP018664.1	WP_000166297.1	hypothetical protein	195	64.0
pyrE	55.6299	45.3894	chromosome	1227510	1228160	-	NZ_CP018664.1	WP_000211305.1	orotate phosphoribosyltransferase	651	216.0
xth	47.065	43.4926	chromosome	1228199	1229023	+	NZ_CP018664.1	WP_000612365.1	exodeoxyribonuclease III	825	274.0
AUO97_RS05770	60.7807	56.7278	chromosome	1229479	1229829	+	NZ_CP018664.1	WP_000913166.1	arsenate reductase	351	116.0
AUO97_RS05775	1035	1233.66	chromosome	1229867	1230304	-	NZ_CP018664.1	WP_000717015.1	DUF2147 domain-containing protein	438	145.0
AUO97_RS05780	43.7306	57.4524	chromosome	1230454	1231365	+	NZ_CP018664.1	WP_001025107.1	alpha/beta hydrolase	912	303.0
AUO97_RS05785	6.29897	6.60592	chromosome	1231541	1232734	+	NZ_CP018664.1	WP_000702273.1	sensor domain-containing diguanylate cyclase	1194	397.0
dsbD	24.5529	25.36	chromosome	1232726	1234540	-	NZ_CP018664.1	WP_009517911.1	protein-disulfide reductase DsbD	1815	604.0
AUO97_RS05795	180.961	199.019	chromosome	1234569	1235336	-	NZ_CP018664.1	WP_001258758.1	transporter	768	255.0
AUO97_RS05800	94.1997	106.502	chromosome	1235349	1235894	-	NZ_CP018664.1	WP_000958427.1	ankyrin repeat domain-containing protein	546	181.0
AUO97_RS05805	1784.69	1376.52	chromosome	1236053	1236403	-	NZ_CP018664.1	WP_001019316.1	HPF/RaiA family ribosome-associated protein	351	116.0
puuE	4.7771	4.20284	chromosome	1236656	1237621	+	NZ_CP018664.1	WP_000004719.1	allantoinase PuuE	966	321.0
uraD	11.2405	7.18777	chromosome	1237721	1238224	+	NZ_CP018664.1	WP_000477669.1	2-oxo-4-hydroxy-4-carboxy-5-ureidoimidazoline decarboxylase	504	167.0
uraH	21.3989	19.375	chromosome	1238221	1238544	+	NZ_CP018664.1	WP_000626023.1	hydroxyisourate hydrolase	324	107.0
AUO97_RS05825	7.42777	5.27709	chromosome	1238569	1239936	+	NZ_CP018664.1	WP_001016443.1	purine permease	1368	455.0
AUO97_RS05830	111.778	64.8953	chromosome	1240058	1240783	+	NZ_CP018664.1	WP_001176272.1	ion channel protein Tsx	726	241.0
hpxO	3.80756	3.67704	chromosome	1240836	1241993	-	NZ_CP018664.1	WP_001103537.1	FAD-dependent urate hydroxylase HpxO	1158	385.0
AUO97_RS05840	13.0572	10.3238	chromosome	1242193	1243203	+	NZ_CP018664.1	WP_000212407.1	allantoicase	1011	336.0
AUO97_RS05845	10.5757	10.7817	chromosome	1243200	1243703	+	NZ_CP018664.1	WP_000605493.1	ureidoglycolate lyase	504	167.0
parE	38.519	34.7091	chromosome	1243825	1245708	-	NZ_CP018664.1	WP_000195974.1	DNA topoisomerase IV subunit B	1884	627.0
AUO97_RS05855	26.8022	20.4256	chromosome	1245723	1246304	-	NZ_CP018664.1	WP_001021720.1	esterase	582	193.0
AUO97_RS05860	14.6741	16.0144	chromosome	1246516	1247859	+	NZ_CP018664.1	WP_001139630.1	hypothetical protein	1344	447.0
AUO97_RS05865	30.8885	23.849	chromosome	1247924	1248280	-	NZ_CP018664.1	WP_000787566.1	hypothetical protein	357	118.0
AUO97_RS05870	20.6656	27.8388	chromosome	1248423	1249079	+	NZ_CP018664.1	WP_000659468.1	haloacid dehalogenase-like hydrolase	657	218.0
AUO97_RS05880	11.3537	15.3597	chromosome	1249955	1250680	-	NZ_CP018664.1	WP_001045997.1	SH3 domain-containing protein	726	241.0
AUO97_RS05885	18.1568	19.0203	chromosome	1250796	1251602	-	NZ_CP018664.1	WP_000598979.1	hypothetical protein	807	268.0
AUO97_RS05890	12.0393	13.8206	chromosome	1251607	1254045	-	NZ_CP018664.1	WP_049594793.1	peptidoglycan DD-metalloendopeptidase family protein	2439	812.0
AUO97_RS05910	0	0	chromosome	1254300	1255519	+	NZ_CP018664.1	WP_085944194.1	IS3-like element ISAba18 family transposase	1221	406.0
AUO97_RS05920	8.23218	7.0125	chromosome	1255814	1256929	-	NZ_CP018664.1	WP_017397630.1	TniQ family protein	1116	371.0
AUO97_RS05925	1.70895	1.88952	chromosome	1256956	1257756	-	NZ_CP018664.1	WP_074031684.1	TniB family NTP-binding protein	801	266.0
AUO97_RS05930	19.1444	22.106	chromosome	1258077	1259279	+	NZ_CP018664.1	WP_000954590.1	site-specific integrase	1203	400.0
AUO97_RS05935	33.4491	54.9645	chromosome	1259427	1259648	+	NZ_CP018664.1	WP_001179606.1	AlpA family phage regulatory protein	222	73.0
AUO97_RS05940	15.4132	21.2491	chromosome	1259653	1260480	+	NZ_CP018664.1	WP_001162384.1	AAA family ATPase	828	275.0
AUO97_RS05945	7.79489	10.5782	chromosome	1260467	1261348	+	NZ_CP018664.1	WP_000743064.1	replication protein C	882	293.0
AUO97_RS05950	378.05	383.585	chromosome	1262381	1262569	+	NZ_CP018664.1	WP_000024442.1	stabilization protein	189	62.0
trbJ	21.8777	28.8973	chromosome	1262710	1263489	+	NZ_CP018664.1	WP_000836966.1	P-type conjugative transfer protein TrbJ	780	259.0
trbK	27.3262	35.8839	chromosome	1263502	1263738	+	NZ_CP018664.1	WP_000718002.1	entry exclusion lipoprotein TrbK	237	78.0
trbL	14.311	21.1487	chromosome	1263749	1265176	+	NZ_CP018664.1	WP_001405816.1	P-type conjugative transfer protein TrbL	1428	475.0
AUO97_RS05970	39.2712	45.9855	chromosome	1265181	1265429	+	NZ_CP018664.1	WP_000213809.1	hypothetical protein	249	82.0
AUO97_RS05975	264.929	200.857	chromosome	1265493	1265717	+	NZ_CP018664.1	WP_000211355.1	type I toxin-antitoxin system ptaRNA1 family toxin	225	74.0
arsB	145.841	128.59	chromosome	1266072	1267139	-	NZ_CP018664.1	WP_001272375.1	ACR3 family arsenite efflux transporter	1068	355.0
AUO97_RS05990	483.309	392.985	chromosome	1267136	1267642	-	NZ_CP018664.1	WP_000140066.1	arsenate reductase ArsC	507	168.0
arsH	365.267	322.362	chromosome	1267639	1268406	-	NZ_CP018664.1	WP_001239389.1	arsenical resistance protein ArsH	768	255.0
AUO97_RS06000	967.455	769.853	chromosome	1268403	1268735	-	NZ_CP018664.1	WP_000447876.1	helix-turn-helix transcriptional regulator	333	110.0
AUO97_RS06005	20.1129	21.0391	chromosome	1268883	1269620	+	NZ_CP018664.1	WP_001366550.1	recombinase family protein	738	245.0
AUO97_RS06010	16.4297	12.595	chromosome	1269617	1269841	+	NZ_CP018664.1	WP_000743213.1	hypothetical protein	225	74.0
AUO97_RS06015	5.67771	6.58527	chromosome	1270052	1271545	+	NZ_CP018664.1	WP_001120888.1	IS91-like element ISVsa3 family transposase	1494	497.0
AUO97_RS06025	61.596	56.3067	chromosome	1271721	1272023	-	NZ_CP018664.1	WP_000251875.1	phosphoglucosamine mutase	303	100.0
sul2	130.652	109.979	chromosome	1272110	1272925	-	NZ_CP018664.1	WP_001043260.1	sulfonamide-resistant dihydropteroate synthase Sul2	816	271.0
AUO97_RS06060	167.816	163.752	chromosome	1274530	1276440	-	NZ_CP018664.1	WP_000573066.1	DDE-type integrase/transposase/recombinase	1911	636.0
AUO97_RS06065	209.116	202.039	chromosome	1276441	1277151	-	NZ_CP018664.1	WP_000736393.1	heteromeric transposase endonuclease subunit TnsA	711	236.0
AUO97_RS06070	101.833	100.517	chromosome	1277463	1277732	-	NZ_CP018664.1	WP_000168733.1	hypothetical protein	270	89.0
AUO97_RS06075	51.1212	36.2863	chromosome	1277786	1278142	-	NZ_CP018664.1	WP_000798673.1	hypothetical protein	357	118.0
AUO97_RS06080	68.5339	52.391	chromosome	1278188	1278505	-	NZ_CP018664.1	WP_001006517.1	hypothetical protein	318	105.0
AUO97_RS06085	47.2916	37.2916	chromosome	1278712	1279644	-	NZ_CP018664.1	WP_000886984.1	tyrosine-type recombinase/integrase	933	310.0
AUO97_RS06090	777.295	679.661	chromosome	1279745	1279972	+	NZ_CP018664.1	WP_001085038.1	hypothetical protein	228	75.0
AUO97_RS06095	654.105	578.433	chromosome	1279973	1281475	+	NZ_CP018664.1	WP_000192314.1	zeta toxin family protein	1503	500.0
AUO97_RS06100	24.8908	20.2905	chromosome	1281560	1282723	+	NZ_CP018664.1	WP_000157684.1	hypothetical protein	1164	387.0
AUO97_RS06105	64.9066	66.2747	chromosome	1282744	1283325	+	NZ_CP018664.1	WP_000370460.1	hypothetical protein	582	193.0
AUO97_RS06110	0	0	chromosome	1283612	1285408	+	NZ_CP018664.1	WP_001144964.1	hypothetical protein	1797	598.0
AUO97_RS06115	0	0.0113898	chromosome	1285703	1287190	+	NZ_CP018664.1	WP_000953322.1	SulP family inorganic anion transporter	1488	495.0
AUO97_RS06120	0	0.070949	chromosome	1287203	1288054	+	NZ_CP018664.1	WP_000034564.1	universal stress protein	852	283.0
AUO97_RS06125	0	0	chromosome	1288122	1288421	+	NZ_CP018664.1	WP_001095006.1	hypothetical protein	300	99.0
AUO97_RS06130	0	0	chromosome	1288494	1288865	+	NZ_CP018664.1	WP_000529372.1	hypothetical protein	372	123.0
AUO97_RS06135	0	0	chromosome	1289240	1290670	-	NZ_CP018664.1	WP_002057050.1	hypothetical protein	1431	476.0
AUO97_RS06140	0	0	chromosome	1290663	1291778	-	NZ_CP018664.1	WP_000081835.1	TniQ family protein	1116	371.0
AUO97_RS06145	0	0	chromosome	1291808	1292728	-	NZ_CP018664.1	WP_000417085.1	TniB family NTP-binding protein	921	306.0
AUO97_RS06150	0	0	chromosome	1292733	1294643	-	NZ_CP018664.1	WP_020752343.1	DDE-type integrase/transposase/recombinase	1911	636.0
AUO97_RS06155	0	0	chromosome	1294644	1294931	-	NZ_CP018664.1	---	TnsA endonuclease C-terminal domain-containing protein	288	---
AUO97_RS06160	0	0	chromosome	1294989	1296017	+	NZ_CP018664.1	WP_077670487.1	IS701-like element ISAba11 family transposase	1029	342.0
AUO97_RS06165	0	0	chromosome	1296008	1296460	-	NZ_CP018664.1	WP_000736400.1	TnsA endonuclease N-terminal domain-containing protein	453	150.0
AUO97_RS06170	3.37277	3.63418	chromosome	1296585	1297268	+	NZ_CP018664.1	WP_001131946.1	ATP-binding protein	684	227.0
AUO97_RS06175	4.35294	4.14895	chromosome	1297305	1298717	-	NZ_CP018664.1	WP_049594867.1	PLP-dependent aminotransferase family protein	1413	470.0
AUO97_RS06180	5.45058	4.06319	chromosome	1298829	1299605	+	NZ_CP018664.1	WP_000845024.1	aldolase	777	258.0
AUO97_RS06185	6.65165	6.85271	chromosome	1299621	1300499	+	NZ_CP018664.1	WP_049594868.1	dihydrodipicolinate synthase family protein	879	292.0
AUO97_RS06190	23.9364	19.4833	chromosome	1300542	1301363	-	NZ_CP018664.1	WP_000975215.1	hypothetical protein	822	273.0
AUO97_RS06195	309.618	279.54	chromosome	1302288	1303562	+	NZ_CP018664.1	WP_000910001.1	OprD family outer membrane porin	1275	424.0
ppa	555.849	510.949	chromosome	1303669	1304196	-	NZ_CP018664.1	WP_000122443.1	inorganic diphosphatase	528	175.0
AUO97_RS06205	65.0115	57.13	chromosome	1304324	1304722	-	NZ_CP018664.1	WP_000546045.1	MAPEG family protein	399	132.0
AUO97_RS06210	15.0212	13.8315	chromosome	1304829	1305212	+	NZ_CP018664.1	WP_001187005.1	hypothetical protein	384	127.0
AUO97_RS06215	139.482	133.349	chromosome	1305251	1306930	-	NZ_CP018664.1	WP_000411991.1	long-chain-fatty-acid--CoA ligase	1680	559.0
parC	36.6115	33.2997	chromosome	1307228	1309447	-	NZ_CP018664.1	WP_000202259.1	DNA topoisomerase IV subunit A	2220	739.0
AUO97_RS06225	26.3905	24.0052	chromosome	1309601	1310920	-	NZ_CP018664.1	WP_000366681.1	MFS transporter	1320	439.0
AUO97_RS06230	36.9251	31.0335	chromosome	1311003	1311647	-	NZ_CP018664.1	WP_000927792.1	trimeric intracellular cation channel family protein	645	214.0
AUO97_RS06235	8.36984	7.51155	chromosome	1311693	1312160	-	NZ_CP018664.1	WP_000194005.1	YchJ family protein	468	155.0
AUO97_RS06240	83.7467	74.891	chromosome	1312232	1313824	-	NZ_CP018664.1	WP_000575778.1	TerC family protein	1593	530.0
AUO97_RS06245	49.8255	57.3267	chromosome	1314151	1314774	+	NZ_CP018664.1	WP_001089658.1	TIGR00730 family Rossman fold protein	624	207.0
mdtD	14.0001	14.9887	chromosome	1314972	1316363	+	NZ_CP018664.1	WP_000994591.1	multidrug transporter subunit MdtD	1392	463.0
AUO97_RS06255	10.2473	10.8619	chromosome	1316441	1317199	+	NZ_CP018664.1	WP_000163504.1	glycoside hydrolase family 25 protein	759	252.0
dinB	4.48193	5.08063	chromosome	1317201	1318256	+	NZ_CP018664.1	WP_001226142.1	DNA polymerase IV	1056	351.0
AUO97_RS06265	135.981	134.541	chromosome	1318577	1318930	+	NZ_CP018664.1	WP_000216805.1	RidA family protein	354	117.0
AUO97_RS06270	49.7187	77.4197	chromosome	1319076	1319576	-	NZ_CP018664.1	WP_000291524.1	DUF2726 domain-containing protein	501	166.0
AUO97_RS06275	63.9803	65.248	chromosome	1319890	1322268	-	NZ_CP018664.1	WP_000102049.1	YgiQ family radical SAM protein	2379	792.0
AUO97_RS06280	3.44973	3.93109	chromosome	1322483	1323742	-	NZ_CP018664.1	WP_000039485.1	esterase-like activity of phytase family protein	1260	419.0
AUO97_RS06285	4.58244	4.89745	chromosome	1323890	1324294	-	NZ_CP018664.1	WP_000350995.1	helix-turn-helix domain-containing protein	405	134.0
AUO97_RS06290	4.03167	4.6064	chromosome	1324376	1324861	+	NZ_CP018664.1	WP_001098173.1	DUF2938 domain-containing protein	486	161.0
AUO97_RS06295	6.04306	4.23699	chromosome	1324878	1325444	+	NZ_CP018664.1	WP_000859321.1	flavodoxin family protein	567	188.0
AUO97_RS06300	20.5383	25.5565	chromosome	1325750	1326358	+	NZ_CP018664.1	WP_000667181.1	transglycosylase SLT domain-containing protein	609	202.0
cysK	98.1723	116.981	chromosome	1326414	1327412	-	NZ_CP018664.1	WP_000102367.1	cysteine synthase A	999	332.0
AUO97_RS06310	10.4178	9.9713	chromosome	1327619	1328161	-	NZ_CP018664.1	WP_001159745.1	GNAT family N-acetyltransferase	543	180.0
rrf	0	0	chromosome	1328312	1328426	-	NZ_CP018664.1	---	5S ribosomal RNA	115	---
AUO97_RS06320	0	0	chromosome	1328612	1331504	-	NZ_CP018664.1	---	23S ribosomal RNA	2893	---
AUO97_RS06325	0	0	chromosome	1331845	1331920	-	NZ_CP018664.1	---	tRNA-Ala	76	---
AUO97_RS06330	0	0	chromosome	1331976	1332052	-	NZ_CP018664.1	---	tRNA-Ile	77	---
AUO97_RS06335	0	0	chromosome	1332112	1333648	-	NZ_CP018664.1	---	16S ribosomal RNA	1537	---
AUO97_RS06340	1.1027	1.45389	chromosome	1334141	1334737	-	NZ_CP018664.1	WP_001224034.1	TetR/AcrR family transcriptional regulator	597	198.0
AUO97_RS06345	17.7472	10.1229	chromosome	1334825	1336039	+	NZ_CP018664.1	WP_001177950.1	DUF2236 domain-containing protein	1215	404.0
AUO97_RS06350	70.8331	46.2679	chromosome	1336109	1336315	-	NZ_CP018664.1	WP_000182543.1	hypothetical protein	207	68.0
AUO97_RS06355	13.2008	21.1277	chromosome	1336369	1338444	-	NZ_CP018664.1	WP_001120672.1	TonB-dependent copper receptor	2076	691.0
AUO97_RS06360	84.3917	91.3336	chromosome	1338517	1338945	-	NZ_CP018664.1	WP_000231981.1	DUF2946 family protein	429	142.0
AUO97_RS06365	157.045	120.779	chromosome	1338982	1339512	-	NZ_CP018664.1	WP_001196539.1	peptide deformylase	531	176.0
AUO97_RS06370	11.0105	10.6148	chromosome	1339635	1340789	+	NZ_CP018664.1	WP_000755282.1	LysM peptidoglycan-binding domain-containing protein	1155	384.0
dprA	3.30827	3.1486	chromosome	1340810	1341940	+	NZ_CP018664.1	WP_049594893.1	DNA-processing protein DprA	1131	376.0
AUO97_RS06380	21.8358	18.6359	chromosome	1341991	1342560	+	NZ_CP018664.1	WP_000633612.1	threonylcarbamoyl-AMP synthase	570	189.0
AUO97_RS06385	10.2932	9.74128	chromosome	1342952	1343872	-	NZ_CP018664.1	WP_000084546.1	DMT family transporter	921	306.0
AUO97_RS06390	26.4632	25.5427	chromosome	1343978	1344628	-	NZ_CP018664.1	WP_098729712.1	TetR/AcrR family transcriptional regulator	651	216.0
AUO97_RS06395	19.2952	16.7592	chromosome	1344765	1345979	+	NZ_CP018664.1	WP_000372838.1	MFS transporter	1215	404.0
AUO97_RS06400	12.0154	9.81746	chromosome	1346001	1346765	+	NZ_CP018664.1	WP_000786957.1	helix-turn-helix domain-containing protein	765	254.0
AUO97_RS06405	234.204	266.45	chromosome	1346888	1347433	+	NZ_CP018664.1	WP_000194676.1	glutathione peroxidase	546	181.0
AUO97_RS06410	88.4536	81.322	chromosome	1347579	1348178	+	NZ_CP018664.1	WP_000757149.1	hypothetical protein	600	199.0
AUO97_RS06415	735.042	574.51	chromosome	1348227	1348709	-	NZ_CP018664.1	WP_000669951.1	DUF2846 domain-containing protein	483	160.0
AUO97_RS06420	996.456	628.179	chromosome	1348858	1349277	-	NZ_CP018664.1	WP_000224542.1	F0F1 ATP synthase subunit epsilon	420	139.0
atpD	1256.35	834.027	chromosome	1349295	1350689	-	NZ_CP018664.1	WP_000094481.1	F0F1 ATP synthase subunit beta	1395	464.0
atpG	1021.38	679.61	chromosome	1350720	1351589	-	NZ_CP018664.1	WP_001284971.1	F0F1 ATP synthase subunit gamma	870	289.0
AUO97_RS06435	1350.8	918.958	chromosome	1351667	1353211	-	NZ_CP018664.1	WP_001186635.1	F0F1 ATP synthase subunit alpha	1545	514.0
AUO97_RS06440	966.305	646.129	chromosome	1353258	1353794	-	NZ_CP018664.1	WP_000818995.1	F0F1 ATP synthase subunit delta	537	178.0
AUO97_RS06445	1112.18	734.536	chromosome	1353807	1354277	-	NZ_CP018664.1	WP_001024691.1	F0F1 ATP synthase subunit B	471	156.0
atpE	3045.58	1699.48	chromosome	1354316	1354561	-	NZ_CP018664.1	WP_000424060.1	F0F1 ATP synthase subunit C	246	81.0
atpB	1338.05	987.377	chromosome	1354646	1355521	-	NZ_CP018664.1	WP_000718586.1	F0F1 ATP synthase subunit A	876	291.0
AUO97_RS06460	117.991	120.203	chromosome	1355626	1356024	-	NZ_CP018664.1	WP_000084237.1	ATP synthase subunit I	399	132.0
AUO97_RS06465	30.0876	28.3161	chromosome	1356194	1357033	-	NZ_CP018664.1	WP_000490210.1	zinc ABC transporter substrate-binding protein	840	279.0
AUO97_RS06470	95.8109	78.0703	chromosome	1357161	1357658	+	NZ_CP018664.1	WP_000093118.1	transcriptional repressor	498	165.0
znuC	42.1114	40.7407	chromosome	1357631	1358419	+	NZ_CP018664.1	WP_001112013.1	zinc ABC transporter ATP-binding protein ZnuC	789	262.0
znuB	42.7861	35.414	chromosome	1358423	1359232	+	NZ_CP018664.1	WP_000970831.1	zinc ABC transporter permease subunit ZnuB	810	269.0
AUO97_RS06485	24.3666	19.5384	chromosome	1359234	1359860	-	NZ_CP018664.1	WP_001989473.1	LysE family transporter	627	208.0
AUO97_RS06490	98.3725	107.302	chromosome	1360019	1360939	+	NZ_CP018664.1	WP_000126807.1	Dyp-type peroxidase	921	306.0
AUO97_RS06495	62.9778	57.0381	chromosome	1360985	1362682	-	NZ_CP018664.1	WP_000623102.1	NAD-dependent malic enzyme	1698	565.0
AUO97_RS06500	54.1301	43.7883	chromosome	1363178	1364968	+	NZ_CP018664.1	WP_001090290.1	arginine--tRNA ligase	1791	596.0
AUO97_RS06505	32.6374	27.743	chromosome	1365122	1365748	+	NZ_CP018664.1	WP_000467261.1	SPOR domain-containing protein	627	208.0
AUO97_RS06510	29.2397	44.9009	chromosome	1365792	1366460	-	NZ_CP018664.1	WP_000626445.1	glutathione S-transferase	669	222.0
AUO97_RS06515	99.8042	118.264	chromosome	1366573	1366980	-	NZ_CP018664.1	WP_000127662.1	OsmC family protein	408	135.0
AUO97_RS06520	104.195	128.779	chromosome	1366977	1367924	-	NZ_CP018664.1	WP_000069626.1	pirin family protein	948	315.0
AUO97_RS06525	11.0811	9.76583	chromosome	1368081	1368386	-	NZ_CP018664.1	WP_000809284.1	DUF3861 domain-containing protein	306	101.0
AUO97_RS06530	24.6185	22.754	chromosome	1368447	1368974	-	NZ_CP018664.1	WP_001249778.1	PadR family transcriptional regulator	528	175.0
AUO97_RS06535	11.754	10.2977	chromosome	1369193	1369981	-	NZ_CP018664.1	WP_001279073.1	aminoglycoside nucleotidyltransferase ANT(3'')-IIa	789	262.0
guaA	154.901	123.629	chromosome	1370047	1371615	-	NZ_CP018664.1	WP_000210750.1	glutamine-hydrolyzing GMP synthase	1569	522.0
AUO97_RS06545	50.5968	52.8946	chromosome	1372003	1373220	+	NZ_CP018664.1	WP_170825902.1	DUF445 family protein	1218	405.0
AUO97_RS06550	36.6421	42.8981	chromosome	1373279	1373716	-	NZ_CP018664.1	WP_000483007.1	DoxX family protein	438	145.0
AUO97_RS06555	46.1748	48.1067	chromosome	1373910	1374551	+	NZ_CP018664.1	WP_000421340.1	DedA family protein	642	213.0
AUO97_RS06560	23.8397	23.6385	chromosome	1374559	1375149	-	NZ_CP018664.1	WP_000573143.1	LysE family transporter	591	196.0
AUO97_RS06565	54.3284	62.825	chromosome	1375365	1375751	-	NZ_CP018664.1	WP_000677529.1	hypothetical protein	387	128.0
AUO97_RS06570	62.6807	57.9973	chromosome	1375762	1376604	-	NZ_CP018664.1	WP_000957987.1	ParA family protein	843	280.0
AUO97_RS06575	21.3075	17.7193	chromosome	1376681	1377073	-	NZ_CP018664.1	WP_000338682.1	SirB2 family protein	393	130.0
AUO97_RS06580	66.0982	63.2843	chromosome	1377085	1377393	-	NZ_CP018664.1	WP_000051228.1	BolA family transcriptional regulator	309	102.0
AUO97_RS06585	0	0	chromosome	1377624	1377699	+	NZ_CP018664.1	---	tRNA-Gly	76	---
AUO97_RS06590	0	0	chromosome	1377746	1377821	+	NZ_CP018664.1	---	tRNA-Gly	76	---
AUO97_RS06595	35.692	43.1247	chromosome	1377916	1378680	-	NZ_CP018664.1	WP_001279798.1	4'-phosphopantetheinyl transferase superfamily protein	765	254.0
AUO97_RS06600	141.825	163.572	chromosome	1378673	1380538	-	NZ_CP018664.1	WP_000369410.1	alpha/beta fold hydrolase	1866	621.0
AUO97_RS06605	180.138	189.112	chromosome	1380592	1381866	-	NZ_CP018664.1	WP_000191717.1	hypothetical protein	1275	424.0
AUO97_RS06610	873.146	737.568	chromosome	1381863	1385513	-	NZ_CP018664.1	WP_000256268.1	outer membrane lipoprotein-sorting protein	3651	1216.0
AUO97_RS06615	699.305	591.166	chromosome	1385538	1389497	-	NZ_CP018664.1	WP_001060970.1	non-ribosomal peptide synthetase	3960	1319.0
AUO97_RS06620	874.998	646.159	chromosome	1389494	1389754	-	NZ_CP018664.1	WP_001030690.1	acyl carrier protein	261	86.0
AUO97_RS06625	543.25	495.223	chromosome	1389751	1391526	-	NZ_CP018664.1	WP_085943490.1	acyl-CoA dehydrogenase	1776	591.0
AUO97_RS06630	473.006	499.125	chromosome	1391577	1393466	-	NZ_CP018664.1	WP_000279956.1	fatty acyl-AMP ligase	1890	629.0
abaR	10.9567	12.2909	chromosome	1394083	1394799	-	NZ_CP018664.1	WP_000446790.1	LuxR family transcriptional regulator AbaR	717	238.0
AUO97_RS06640	24.5554	13.0072	chromosome	1395559	1395975	+	NZ_CP018664.1	WP_004713804.1	DUF4902 domain-containing protein	417	138.0
abaI	127.388	105.788	chromosome	1396039	1396605	+	NZ_CP018664.1	WP_002023245.1	acyl-homoserine-lactone synthase AbaI	567	188.0
AUO97_RS06650	4.15423	9.49616	chromosome	1396698	1398050	-	NZ_CP018664.1	WP_031950225.1	MHS family MFS transporter	1353	450.0
AUO97_RS06655	9.15826	24.536	chromosome	1398170	1399195	-	NZ_CP018664.1	WP_001091029.1	enoyl-CoA hydratase/isomerase family protein	1026	341.0
AUO97_RS06660	12.3859	33.9762	chromosome	1399208	1399981	-	NZ_CP018664.1	WP_001198692.1	enoyl-CoA hydratase	774	257.0
AUO97_RS06665	11.5071	25.2437	chromosome	1400003	1401130	-	NZ_CP018664.1	WP_001160761.1	acyl-CoA dehydrogenase family protein	1128	375.0
AUO97_RS06670	6.6214	28.9564	chromosome	1401142	1402791	-	NZ_CP018664.1	WP_049594869.1	AMP-binding protein	1650	549.0
mmsB	8.29873	39.1793	chromosome	1402873	1403763	-	NZ_CP018664.1	WP_001017291.1	3-hydroxyisobutyrate dehydrogenase	891	296.0
AUO97_RS06680	13.0866	70.321	chromosome	1403775	1405292	-	NZ_CP018664.1	WP_001092389.1	CoA-acylating methylmalonate-semialdehyde dehydrogenase	1518	505.0
AUO97_RS06685	7.72293	7.4948	chromosome	1405458	1406339	+	NZ_CP018664.1	WP_000861801.1	LysR family transcriptional regulator	882	293.0
AUO97_RS06690	76.5125	92.548	chromosome	1406397	1407827	-	NZ_CP018664.1	WP_000179000.1	amino acid permease	1431	476.0
AUO97_RS06695	35.8255	49.6546	chromosome	1408198	1409637	-	NZ_CP018664.1	WP_000205430.1	amino acid permease	1440	479.0
AUO97_RS06700	158.605	152.742	chromosome	1409799	1410158	-	NZ_CP018664.1	WP_000071348.1	RidA family protein	360	119.0
alr	152.953	146.889	chromosome	1410169	1411272	-	NZ_CP018664.1	WP_001137871.1	alanine racemase	1104	367.0
AUO97_RS06710	534.137	503.512	chromosome	1411293	1412558	-	NZ_CP018664.1	WP_001263974.1	D-amino acid dehydrogenase	1266	421.0
AUO97_RS06715	11.0426	7.04623	chromosome	1412695	1413162	+	NZ_CP018664.1	WP_001247568.1	Lrp/AsnC ligand binding domain-containing protein	468	155.0
AUO97_RS06720	2.27497	2.00558	chromosome	1413203	1414348	-	NZ_CP018664.1	WP_000051109.1	DUF1624 domain-containing protein	1146	381.0
AUO97_RS06725	5.25536	5.13701	chromosome	1414424	1416523	+	NZ_CP018664.1	WP_001216139.1	TonB-dependent siderophore receptor	2100	699.0
AUO97_RS06730	134.977	207.511	chromosome	1416568	1416948	-	NZ_CP018664.1	WP_000059273.1	nuclear transport factor 2 family protein	381	126.0
AUO97_RS06735	147.373	240.542	chromosome	1416977	1417351	-	NZ_CP018664.1	WP_001078193.1	ribonuclease E inhibitor RraB	375	124.0
AUO97_RS06740	10.7473	8.10804	chromosome	1417462	1418127	-	NZ_CP018664.1	WP_001130507.1	RluA family pseudouridine synthase	666	221.0
AUO97_RS06745	8.15787	10.902	chromosome	1418238	1418939	-	NZ_CP018664.1	WP_000428561.1	DUF1003 domain-containing protein	702	233.0
AUO97_RS06750	114.345	101.826	chromosome	1419740	1420441	+	NZ_CP018664.1	WP_001063519.1	SDR family NAD(P)-dependent oxidoreductase	702	233.0
AUO97_RS06755	4.5956	3.95883	chromosome	1420530	1421006	-	NZ_CP018664.1	WP_000739892.1	hypothetical protein	477	158.0
AUO97_RS06760	11.3474	10.4115	chromosome	1421052	1421474	-	NZ_CP018664.1	WP_000056184.1	hypothetical protein	423	140.0
AUO97_RS06765	0.282355	0.535035	chromosome	1421428	1421838	-	NZ_CP018664.1	WP_000714238.1	hypothetical protein	411	136.0
AUO97_RS06770	18.7509	19.3461	chromosome	1421847	1422335	-	NZ_CP018664.1	WP_000873301.1	hypothetical protein	489	162.0
AUO97_RS06775	10.6047	11.2307	chromosome	1422332	1423162	-	NZ_CP018664.1	WP_000370898.1	hypothetical protein	831	276.0
AUO97_RS06780	42.7698	40.9405	chromosome	1423164	1425926	-	NZ_CP018664.1	WP_049594870.1	type VI secretion system tip protein VgrG	2763	920.0
AUO97_RS06785	4.36969	5.85555	chromosome	1426187	1426879	+	NZ_CP018664.1	WP_000694318.1	sel1 repeat family protein	693	230.0
AUO97_RS06790	2.67157	3.51563	chromosome	1426889	1428115	-	NZ_CP018664.1	WP_000442895.1	3-oxoacyl-ACP synthase	1227	408.0
AUO97_RS06800	38.6275	39.2998	chromosome	1428791	1429075	+	NZ_CP018664.1	WP_074031662.1	hypothetical protein	285	94.0
AUO97_RS06805	4.48679	4.01168	chromosome	1429435	1429944	-	NZ_CP018664.1	WP_000216062.1	GNAT family N-acetyltransferase	510	169.0
AUO97_RS06810	36.419	39.1398	chromosome	1430350	1430925	-	NZ_CP018664.1	WP_000447800.1	DUF4126 domain-containing protein	576	191.0
AUO97_RS06820	42.7667	44.5314	chromosome	1431511	1433979	-	NZ_CP018664.1	WP_000414161.1	hypothetical protein	2469	822.0
acnD	91.8007	101.199	chromosome	1434089	1436695	-	NZ_CP018664.1	WP_001093597.1	Fe/S-dependent 2-methylisocitrate dehydratase AcnD	2607	868.0
prpC	101.408	117.65	chromosome	1436695	1437852	-	NZ_CP018664.1	WP_000097515.1	2-methylcitrate synthase	1158	385.0
prpB	54.4701	61.3948	chromosome	1438122	1439006	-	NZ_CP018664.1	WP_001118924.1	methylisocitrate lyase	885	294.0
AUO97_RS06840	18.4699	30.0651	chromosome	1438999	1439709	-	NZ_CP018664.1	WP_001153625.1	GntR family transcriptional regulator	711	236.0
AUO97_RS06845	186.713	183.062	chromosome	1440225	1441439	+	NZ_CP018664.1	WP_000486246.1	aspartate/tyrosine/aromatic aminotransferase	1215	404.0
dld	16.4082	27.0513	chromosome	1441488	1443194	-	NZ_CP018664.1	WP_001193015.1	D-lactate dehydrogenase	1707	568.0
lldD	40.7918	58.4759	chromosome	1443486	1444637	-	NZ_CP018664.1	WP_000587282.1	FMN-dependent L-lactate dehydrogenase LldD	1152	383.0
lldR	26.7907	36.5911	chromosome	1444634	1445386	-	NZ_CP018664.1	WP_001222772.1	transcriptional regulator LldR	753	250.0
lldP	86.6876	103.904	chromosome	1445406	1447073	-	NZ_CP018664.1	WP_011857993.1	L-lactate permease	1668	555.0
AUO97_RS06870	82.1305	76.651	chromosome	1447448	1448818	+	NZ_CP018664.1	WP_000209953.1	phosphomannomutase/phosphoglucomutase	1371	456.0
galE	167.632	162.039	chromosome	1448862	1449878	-	NZ_CP018664.1	WP_001062913.1	UDP-glucose 4-epimerase GalE	1017	338.0
pgi	123.269	120.097	chromosome	1449871	1451541	-	NZ_CP018664.1	WP_000045501.1	glucose-6-phosphate isomerase	1671	556.0
AUO97_RS06885	103.496	108.625	chromosome	1451538	1452800	-	NZ_CP018664.1	WP_000686136.1	UDP-glucose/GDP-mannose dehydrogenase family protein	1263	420.0
galU	250.576	239.81	chromosome	1452916	1453791	-	NZ_CP018664.1	WP_000591433.1	UTP--glucose-1-phosphate uridylyltransferase GalU	876	291.0
AUO97_RS06895	204.361	216.541	chromosome	1453816	1454436	-	NZ_CP018664.1	WP_000826956.1	sugar transferase	621	206.0
AUO97_RS06900	130.999	146.328	chromosome	1454449	1455276	-	NZ_CP018664.1	WP_000493222.1	glycosyltransferase	828	275.0
AUO97_RS06905	90.3481	101.228	chromosome	1455283	1456317	-	NZ_CP018664.1	WP_000697209.1	glycosyltransferase family 4 protein	1035	344.0
AUO97_RS06910	29.4902	45.1717	chromosome	1456321	1457361	-	NZ_CP018664.1	WP_000053677.1	EpsG family protein	1041	346.0
AUO97_RS06915	358.414	389.462	chromosome	1457444	1458535	-	NZ_CP018664.1	WP_009519243.1	glycosyltransferase	1092	363.0
AUO97_RS06920	125.362	141.507	chromosome	1458627	1459790	-	NZ_CP018664.1	WP_000690116.1	glycosyltransferase family 4 protein	1164	387.0
AUO97_RS06925	151.657	163.466	chromosome	1459967	1460533	-	NZ_CP018664.1	WP_000728108.1	acyltransferase	567	188.0
AUO97_RS06930	36.5682	47.1353	chromosome	1460530	1461882	-	NZ_CP018664.1	WP_009519256.1	oligosaccharide flippase family protein	1353	450.0
AUO97_RS06935	166.122	176.723	chromosome	1461917	1462996	-	NZ_CP018664.1	WP_000564781.1	DegT/DnrJ/EryC1/StrS family aminotransferase	1080	359.0
wbpD	229.065	229.231	chromosome	1462998	1463576	-	NZ_CP018664.1	WP_000011809.1	UDP-2-acetamido-3-amino-2,3-dideoxy-D-glucuronate N-acetyltransferase	579	192.0
AUO97_RS06945	242.019	248.336	chromosome	1463573	1464523	-	NZ_CP018664.1	WP_000712680.1	Gfo/Idh/MocA family oxidoreductase	951	316.0
tviB	251.21	267.197	chromosome	1464554	1465849	-	NZ_CP018664.1	WP_001175093.1	Vi polysaccharide biosynthesis UDP-N-acetylglucosamine C-6 dehydrogenase TviB	1296	431.0
AUO97_RS06955	217.758	231.686	chromosome	1466210	1467310	+	NZ_CP018664.1	WP_000872590.1	outer membrane protein	1101	366.0
AUO97_RS06960	97.3357	99.7173	chromosome	1467315	1467743	+	NZ_CP018664.1	WP_001165988.1	low molecular weight phosphotyrosine protein phosphatase	429	142.0
AUO97_RS06965	125.939	144.812	chromosome	1467763	1469949	+	NZ_CP018664.1	WP_001075972.1	polysaccharide biosynthesis tyrosine autokinase	2187	728.0
AUO97_RS06970	162.295	149.087	chromosome	1470142	1470864	+	NZ_CP018664.1	WP_000030395.1	FKBP-type peptidyl-prolyl cis-trans isomerase	723	240.0
AUO97_RS06975	66.6004	69.1081	chromosome	1470915	1471610	+	NZ_CP018664.1	WP_000724220.1	FKBP-type peptidyl-prolyl cis-trans isomerase	696	231.0
murJ	35.3994	35.3497	chromosome	1471656	1473206	-	NZ_CP018664.1	WP_169538965.1	murein biosynthesis integral membrane protein MurJ	1551	516.0
ampD	18.6753	14.1687	chromosome	1473279	1473848	-	NZ_CP018664.1	WP_000810005.1	1,6-anhydro-N-acetylmuramyl-L-alanine amidase AmpD	570	189.0
AUO97_RS06990	41.4126	39.4939	chromosome	1474020	1474865	+	NZ_CP018664.1	WP_000026927.1	carboxylating nicotinate-nucleotide diphosphorylase	846	281.0
AUO97_RS06995	2.20004	2.13869	chromosome	1475434	1477602	-	NZ_CP018664.1	WP_001081729.1	phospholipase C, phosphocholine-specific	2169	722.0
rph	112.958	100.994	chromosome	1477892	1478608	-	NZ_CP018664.1	WP_001217232.1	ribonuclease PH	717	238.0
AUO97_RS07005	21.2205	17.4461	chromosome	1478767	1479909	-	NZ_CP018664.1	WP_085916991.1	acyl-CoA desaturase	1143	380.0
AUO97_RS07010	27.7086	27.1851	chromosome	1479940	1480965	-	NZ_CP018664.1	WP_000994552.1	ferredoxin reductase	1026	341.0
AUO97_RS07015	37.0725	33.2237	chromosome	1481139	1481777	+	NZ_CP018664.1	WP_000027529.1	TetR family transcriptional regulator	639	212.0
AUO97_RS07020	40.2487	34.8012	chromosome	1481914	1482561	+	NZ_CP018664.1	WP_001047027.1	TetR/AcrR family transcriptional regulator	648	215.0
AUO97_RS07025	327.76	471.392	chromosome	1482639	1483256	-	NZ_CP018664.1	WP_000737567.1	thiol:disulfide interchange protein DsbA/DsbL	618	205.0
AUO97_RS07030	99.7182	105.704	chromosome	1483436	1484149	+	NZ_CP018664.1	WP_000080757.1	bifunctional 3-demethylubiquinone 3-O-methyltransferase/2-octaprenyl-6-hydroxy phenol methylase	714	237.0
AUO97_RS07035	80.0955	76.7896	chromosome	1484146	1484847	+	NZ_CP018664.1	WP_000973875.1	HAD-IA family hydrolase	702	233.0
AUO97_RS07040	216.129	247.45	chromosome	1484913	1485659	+	NZ_CP018664.1	WP_000877608.1	YciK family oxidoreductase	747	248.0
AUO97_RS07045	201.79	185.122	chromosome	1485877	1486287	+	NZ_CP018664.1	WP_000732887.1	RcnB family protein	411	136.0
AUO97_RS07050	99.9731	114.544	chromosome	1486510	1486830	+	NZ_CP018664.1	WP_000724538.1	RcnB family protein	321	106.0
argA	16.8032	15.2007	chromosome	1486951	1488306	+	NZ_CP018664.1	WP_001142457.1	amino-acid N-acetyltransferase	1356	451.0
AUO97_RS07060	1.32605	0.82911	chromosome	1488640	1489608	+	NZ_CP018664.1	WP_001173275.1	sulfonate ABC transporter substrate-binding protein	969	322.0
AUO97_RS07065	1.83459	1.79779	chromosome	1489680	1490663	+	NZ_CP018664.1	WP_001164659.1	sulfonate ABC transporter substrate-binding protein	984	327.0
ssuD	2.24951	2.04673	chromosome	1490690	1491865	+	NZ_CP018664.1	WP_000689552.1	FMNH2-dependent alkanesulfonate monooxygenase	1176	391.0
ssuC	1.94019	1.53568	chromosome	1491862	1492659	+	NZ_CP018664.1	WP_000031022.1	aliphatic sulfonate ABC transporter permease SsuC	798	265.0
AUO97_RS07080	1.70895	2.0707	chromosome	1492673	1493473	+	NZ_CP018664.1	WP_000183286.1	ATP-binding cassette domain-containing protein	801	266.0
AUO97_RS07085	85.7171	68.8183	chromosome	1493734	1494354	+	NZ_CP018664.1	WP_001186827.1	TetR/AcrR family transcriptional regulator	621	206.0
AUO97_RS07090	21.61	21.2305	chromosome	1494389	1494955	-	NZ_CP018664.1	WP_001090743.1	5'-nucleosidase	567	188.0
AUO97_RS07095	3.0407	2.76957	chromosome	1495036	1496169	-	NZ_CP018664.1	WP_000828377.1	TDT family transporter	1134	377.0
ribF	27.2752	23.6899	chromosome	1496378	1497379	+	NZ_CP018664.1	WP_000771825.1	bifunctional riboflavin kinase/FAD synthetase	1002	333.0
ileS	110.493	82.9685	chromosome	1497441	1500278	+	NZ_CP018664.1	WP_001281039.1	isoleucine--tRNA ligase	2838	945.0
lspA	81.744	77.8753	chromosome	1500271	1500801	+	NZ_CP018664.1	WP_001133879.1	signal peptidase II	531	176.0
AUO97_RS07115	121.903	118.697	chromosome	1500803	1501285	+	NZ_CP018664.1	WP_000136002.1	peptidylprolyl isomerase	483	160.0
AUO97_RS07120	61.0409	91.6669	chromosome	1501420	1501962	+	NZ_CP018664.1	WP_000964178.1	NAD(P)H-dependent oxidoreductase	543	180.0
AUO97_RS07125	49.4727	58.8786	chromosome	1502008	1502358	-	NZ_CP018664.1	WP_049594894.1	ankyrin repeat domain-containing protein	351	116.0
rrf	0	0	chromosome	1502480	1502594	-	NZ_CP018664.1	---	5S ribosomal RNA	115	---
AUO97_RS07135	0	0	chromosome	1502780	1505672	-	NZ_CP018664.1	---	23S ribosomal RNA	2893	---
AUO97_RS07140	0	0	chromosome	1506013	1506088	-	NZ_CP018664.1	---	tRNA-Ala	76	---
AUO97_RS07145	0	0	chromosome	1506144	1506220	-	NZ_CP018664.1	---	tRNA-Ile	77	---
AUO97_RS07150	0	0	chromosome	1506280	1507816	-	NZ_CP018664.1	---	16S ribosomal RNA	1537	---
AUO97_RS07155	72.3726	106.126	chromosome	1508207	1508764	-	NZ_CP018664.1	WP_002009385.1	peptidyl-prolyl cis-trans isomerase	558	185.0
AUO97_RS07160	35.1017	39.806	chromosome	1508908	1509978	-	NZ_CP018664.1	WP_000123589.1	alpha/beta hydrolase	1071	356.0
AUO97_RS07165	79.2648	113.536	chromosome	1510189	1510515	+	NZ_CP018664.1	WP_001274775.1	hypothetical protein	327	108.0
AUO97_RS07170	75.0032	214.617	chromosome	1510689	1510919	-	NZ_CP018664.1	WP_000733015.1	hypothetical protein	231	76.0
AUO97_RS07175	30.9157	40.985	chromosome	1511311	1512177	-	NZ_CP018664.1	WP_001235986.1	MBL fold metallo-hydrolase	867	288.0
AUO97_RS07180	13.1368	11.9889	chromosome	1512285	1513213	+	NZ_CP018664.1	---	LysR family transcriptional regulator	929	---
grpE	209.224	202.437	chromosome	1513342	1513896	+	NZ_CP018664.1	WP_001262789.1	nucleotide exchange factor GrpE	555	184.0
dnaK	545.652	510.166	chromosome	1514050	1515990	+	NZ_CP018664.1	WP_001062605.1	molecular chaperone DnaK	1941	646.0
AUO97_RS07195	1.85939	2.23371	chromosome	1516321	1517238	+	NZ_CP018664.1	WP_000714217.1	matrixin family metalloprotease	918	305.0
AUO97_RS07200	80.8346	48.0624	chromosome	1517425	1518330	+	NZ_CP018664.1	WP_001241361.1	matrixin family metalloprotease	906	301.0
AUO97_RS07205	146.839	113.954	chromosome	1518432	1518818	+	NZ_CP018664.1	WP_001985173.1	hypothetical protein	387	128.0
AUO97_RS07210	124.422	147.326	chromosome	1518868	1520160	-	NZ_CP018664.1	WP_001252445.1	lytic murein transglycosylase	1293	430.0
AUO97_RS07215	76.0864	62.4454	chromosome	1520849	1521970	-	NZ_CP018664.1	WP_000361796.1	5-(carboxyamino)imidazole ribonucleotide synthase	1122	373.0
purE	79.9555	69.0651	chromosome	1521980	1522492	-	NZ_CP018664.1	WP_000994663.1	5-(carboxyamino)imidazole ribonucleotide mutase	513	170.0
AUO97_RS07230	28.1038	20.3342	chromosome	1522676	1523038	-	NZ_CP018664.1	WP_002018080.1	DMT family protein	363	120.0
mpl	94.5802	110.096	chromosome	1523280	1524653	+	NZ_CP018664.1	WP_000550105.1	UDP-N-acetylmuramate:L-alanyl-gamma-D-glutamyl-meso-diaminopimelate ligase	1374	457.0
AUO97_RS07240	39.0144	37.7202	chromosome	1524724	1525974	-	NZ_CP018664.1	WP_049594871.1	low temperature requirement protein A	1251	416.0
AUO97_RS07245	20.4219	18.4436	chromosome	1526110	1526706	+	NZ_CP018664.1	WP_000051334.1	undecaprenyl-diphosphatase	597	198.0
AUO97_RS07250	25.1566	20.0209	chromosome	1527024	1527980	+	NZ_CP018664.1	WP_000447689.1	TerC family protein	957	318.0
AUO97_RS07255	29.7602	20.2458	chromosome	1528169	1528534	+	NZ_CP018664.1	WP_001256729.1	hypothetical protein	366	121.0
AUO97_RS07260	16.4888	14.2088	chromosome	1528556	1529716	+	NZ_CP018664.1	WP_000823190.1	glutathionylspermidine synthase family protein	1161	386.0
AUO97_RS07265	4.6132	3.83245	chromosome	1530006	1531061	+	NZ_CP018664.1	WP_000991556.1	aromatic ring-hydroxylating dioxygenase subunit alpha	1056	351.0
guaD	34.6767	35.6015	chromosome	1531118	1532443	+	NZ_CP018664.1	WP_049594872.1	guanine deaminase	1326	441.0
hpt	49.5682	52.1727	chromosome	1532657	1533184	+	NZ_CP018664.1	WP_000214980.1	hypoxanthine phosphoribosyltransferase	528	175.0
AUO97_RS07280	343.416	490.258	chromosome	1533357	1533608	+	NZ_CP018664.1	WP_000269732.1	GlsB/YeaQ/YmgE family stress response membrane protein	252	83.0
AUO97_RS07285	25.9297	35.291	chromosome	1533661	1534359	-	NZ_CP018664.1	WP_000592160.1	DsbC family protein	699	232.0
dmeF	3.48984	2.73367	chromosome	1534455	1535441	-	NZ_CP018664.1	WP_001154530.1	CDF family Co(II)/Ni(II) efflux transporter DmeF	987	328.0
AUO97_RS07295	39.1461	32.8079	chromosome	1535499	1535762	+	NZ_CP018664.1	WP_000018128.1	metal/formaldehyde-sensitive transcriptional repressor	264	87.0
mnmE	30.9217	25.9472	chromosome	1535809	1537164	-	NZ_CP018664.1	WP_000556121.1	tRNA uridine-5-carboxymethylaminomethyl(34) synthesis GTPase MnmE	1356	451.0
yidC	369.601	302.373	chromosome	1537255	1539015	-	NZ_CP018664.1	WP_001188089.1	membrane protein insertase YidC	1761	586.0
yidD	170.596	129.059	chromosome	1539021	1539341	-	NZ_CP018664.1	WP_000251652.1	membrane protein insertion efficiency factor YidD	321	106.0
rnpA	233.753	195.41	chromosome	1539352	1539744	-	NZ_CP018664.1	WP_001240371.1	ribonuclease P protein component	393	130.0
rpmH	3142.49	2332.9	chromosome	1539774	1539908	-	NZ_CP018664.1	WP_000831329.1	50S ribosomal protein L34	135	44.0
dnaA	72.7557	64.1861	chromosome	1540579	1541976	+	NZ_CP018664.1	WP_000964767.1	chromosomal replication initiator protein DnaA	1398	465.0
AUO97_RS07330	160.526	139.114	chromosome	1542074	1543222	+	NZ_CP018664.1	WP_001237350.1	DNA polymerase III subunit beta	1149	382.0
recF	16.1618	15.8633	chromosome	1543237	1544319	+	NZ_CP018664.1	WP_000550808.1	DNA replication/repair protein RecF	1083	360.0
gyrB	185.44	155.265	chromosome	1544372	1546840	+	NZ_CP018664.1	WP_000093728.1	DNA topoisomerase (ATP-hydrolyzing) subunit B	2469	822.0
cybC	161.014	167.139	chromosome	1546878	1547270	+	NZ_CP018664.1	WP_000987637.1	cytochrome b562	393	130.0
AUO97_RS07350	30.9102	26.0857	chromosome	1547356	1547913	-	NZ_CP018664.1	WP_001009202.1	VTT domain-containing protein	558	185.0
AUO97_RS07355	18.0458	16.3082	chromosome	1548164	1550095	-	NZ_CP018664.1	WP_000613974.1	ATP-binding cassette domain-containing protein	1932	643.0
AUO97_RS07360	4.90824	5.71074	chromosome	1550352	1551356	+	NZ_CP018664.1	WP_000746550.1	hypothetical protein	1005	334.0
AUO97_RS07365	98.2509	160.811	chromosome	1551612	1552619	+	NZ_CP018664.1	WP_000724999.1	hypothetical protein	1008	335.0
AUO97_RS07370	11.0786	12.774	chromosome	1552962	1553966	+	NZ_CP018664.1	WP_001212536.1	hypothetical protein	1005	334.0
erpA	99.0897	76.9694	chromosome	1554091	1554426	+	NZ_CP018664.1	WP_000993572.1	iron-sulfur cluster insertion protein ErpA	336	111.0
AUO97_RS07380	6.92331	7.45439	chromosome	1554482	1555327	-	NZ_CP018664.1	WP_000366384.1	alpha/beta hydrolase	846	281.0
AUO97_RS07385	46.9744	43.7171	chromosome	1555455	1556582	-	NZ_CP018664.1	WP_001274576.1	anhydro-N-acetylmuramic acid kinase	1128	375.0
AUO97_RS07390	84.519	74.4077	chromosome	1556644	1557876	+	NZ_CP018664.1	WP_000335558.1	tyrosine--tRNA ligase	1233	410.0
AUO97_RS07395	0	0	chromosome	1558789	1560325	+	NZ_CP018664.1	---	16S ribosomal RNA	1537	---
AUO97_RS07400	0	0	chromosome	1560385	1560461	+	NZ_CP018664.1	---	tRNA-Ile	77	---
AUO97_RS07405	0	0	chromosome	1560517	1560592	+	NZ_CP018664.1	---	tRNA-Ala	76	---
AUO97_RS07410	0	0	chromosome	1560933	1563825	+	NZ_CP018664.1	---	23S ribosomal RNA	2893	---
rrf	0	0	chromosome	1564011	1564125	+	NZ_CP018664.1	---	5S ribosomal RNA	115	---
AUO97_RS07420	55.442	35.9052	chromosome	1564264	1564863	+	NZ_CP018664.1	WP_000587876.1	glutathione S-transferase family protein	600	199.0
AUO97_RS07425	94.7569	119.537	chromosome	1564921	1565613	-	NZ_CP018664.1	WP_000698062.1	TIGR04219 family outer membrane beta-barrel protein	693	230.0
AUO97_RS07430	86.5921	111.114	chromosome	1566242	1567720	+	NZ_CP018664.1	WP_000132725.1	sodium-dependent transporter	1479	492.0
AUO97_RS07435	594.02	683.198	chromosome	1567733	1567876	+	NZ_CP018664.1	WP_001097630.1	methionine/alanine import family NSS transporter small subunit	144	47.0
rsmB	36.9159	33.9349	chromosome	1567920	1569224	-	NZ_CP018664.1	WP_001077672.1	16S rRNA (cytosine(967)-C(5))-methyltransferase RsmB	1305	434.0
fmt	50.925	45.6524	chromosome	1569221	1570183	-	NZ_CP018664.1	WP_000691200.1	methionyl-tRNA formyltransferase	963	320.0
ilvD	81.7598	70.6141	chromosome	1570532	1572361	+	NZ_CP018664.1	WP_001113592.1	dihydroxy-acid dehydratase	1830	609.0
AUO97_RS07455	29.2168	26.0633	chromosome	1572675	1573964	+	NZ_CP018664.1	WP_000055250.1	hypothetical protein	1290	429.0
AUO97_RS07460	4.79978	4.0952	chromosome	1574043	1574774	+	NZ_CP018664.1	WP_000143320.1	sulfite exporter TauE/SafE family protein	732	243.0
AUO97_RS07465	6.83286	6.07878	chromosome	1574783	1575673	-	NZ_CP018664.1	WP_001209842.1	LysR family transcriptional regulator	891	296.0
AUO97_RS07470	33.1564	28.0052	chromosome	1575753	1577048	-	NZ_CP018664.1	WP_000073451.1	pyrimidine permease	1296	431.0
ppc	62.1821	52.6121	chromosome	1577349	1580033	-	NZ_CP018664.1	WP_000250585.1	phosphoenolpyruvate carboxylase	2685	894.0
AUO97_RS07480	15.246	13.3891	chromosome	1580204	1580827	-	NZ_CP018664.1	WP_001195317.1	TetR/AcrR family transcriptional regulator	624	207.0
AUO97_RS07485	26.8048	18.851	chromosome	1580977	1582077	+	NZ_CP018664.1	WP_001050652.1	efflux RND transporter periplasmic adaptor subunit	1101	366.0
AUO97_RS07490	17.7416	12.5843	chromosome	1582080	1585205	+	NZ_CP018664.1	WP_000671288.1	efflux RND transporter permease subunit	3126	1041.0
AUO97_RS07495	58.0441	48.7206	chromosome	1585345	1585722	+	NZ_CP018664.1	WP_000529425.1	hypothetical protein	378	125.0
dnaJ	180.011	167.613	chromosome	1585827	1586939	+	NZ_CP018664.1	WP_001119029.1	molecular chaperone DnaJ	1113	370.0
AUO97_RS07505	5.64671	6.61086	chromosome	1587054	1587401	-	NZ_CP018664.1	WP_000555686.1	hypothetical protein	348	115.0
dapB	82.2116	76.7371	chromosome	1587586	1588407	+	NZ_CP018664.1	WP_001271389.1	4-hydroxy-tetrahydrodipicolinate reductase	822	273.0
AUO97_RS07515	25.432	33.5611	chromosome	1588459	1589112	+	NZ_CP018664.1	WP_001036017.1	START domain-containing protein	654	217.0
AUO97_RS07520	13.0875	12.0522	chromosome	1589153	1590343	-	NZ_CP018664.1	WP_001097137.1	MFS transporter	1191	396.0
dkgB	13.8158	13.4109	chromosome	1590348	1591151	-	NZ_CP018664.1	WP_001025237.1	2,5-didehydrogluconate reductase DkgB	804	267.0
AUO97_RS07530	8.02826	8.16396	chromosome	1591272	1592174	+	NZ_CP018664.1	WP_000843076.1	LysR family transcriptional regulator	903	300.0
AUO97_RS07535	7.80629	2.91974	chromosome	1592158	1592532	-	NZ_CP018664.1	WP_000770096.1	hypothetical protein	375	124.0
AUO97_RS07540	6.61612	5.63097	chromosome	1592623	1594047	+	NZ_CP018664.1	WP_000143932.1	PLP-dependent aminotransferase family protein	1425	474.0
AUO97_RS07545	87.8294	71.3369	chromosome	1594050	1595078	-	NZ_CP018664.1	WP_000069827.1	NAD(P)-dependent alcohol dehydrogenase	1029	342.0
AUO97_RS07550	40.3677	32.0543	chromosome	1595117	1595677	-	NZ_CP018664.1	WP_000857022.1	DNA-3-methyladenine glycosylase I	561	186.0
AUO97_RS07555	28.1131	27.9936	chromosome	1595708	1595953	-	NZ_CP018664.1	WP_001287365.1	hypothetical protein	246	81.0
AUO97_RS07560	18.3885	12.8046	chromosome	1595963	1596499	-	NZ_CP018664.1	WP_009517919.1	M23 family metallopeptidase	537	178.0
mutY	18.2006	14.5179	chromosome	1596547	1597581	-	NZ_CP018664.1	WP_001113875.1	A/G-specific adenine glycosylase	1035	344.0
AUO97_RS07570	375.017	410.605	chromosome	1597722	1598084	-	NZ_CP018664.1	WP_000130110.1	HIT family protein	363	120.0
AUO97_RS07575	151.486	214.405	chromosome	1598270	1599007	-	NZ_CP018664.1	WP_000100767.1	dienelactone hydrolase family protein	738	245.0
AUO97_RS07580	559.496	975.923	chromosome	1599179	1599337	-	NZ_CP018664.1	WP_000490267.1	DUF1328 domain-containing protein	159	52.0
AUO97_RS07585	15.4677	17.0493	chromosome	1599532	1599990	+	NZ_CP018664.1	WP_000102817.1	YcgN family cysteine cluster protein	459	152.0
AUO97_RS07590	12.8872	24.2738	chromosome	1600100	1601272	+	NZ_CP018664.1	WP_000986272.1	PQQ-dependent sugar dehydrogenase	1173	390.0
AUO97_RS07595	22.698	22.2081	chromosome	1601378	1602643	+	NZ_CP018664.1	WP_001285406.1	replication-associated recombination protein A	1266	421.0
AUO97_RS07600	16.021	22.3294	chromosome	1602659	1603498	-	NZ_CP018664.1	WP_000349490.1	formate/nitrite transporter family protein	840	279.0
AUO97_RS07605	38.0683	37.0614	chromosome	1603784	1603987	-	NZ_CP018664.1	WP_000418560.1	hypothetical protein	204	67.0
purC	238.867	211.175	chromosome	1604180	1604899	-	NZ_CP018664.1	WP_000917863.1	phosphoribosylaminoimidazolesuccinocarboxamide synthase	720	239.0
AUO97_RS07615	217.079	217.029	chromosome	1604936	1605538	-	NZ_CP018664.1	WP_001177091.1	hypothetical protein	603	200.0
AUO97_RS07620	263.083	211.219	chromosome	1605554	1606447	-	NZ_CP018664.1	WP_000193600.1	4-hydroxy-tetrahydrodipicolinate synthase	894	297.0
pncA	31.9373	23.648	chromosome	1606777	1607421	+	NZ_CP018664.1	WP_001985076.1	bifunctional nicotinamidase/pyrazinamidase	645	214.0
AUO97_RS07630	12.2406	10.637	chromosome	1607476	1608414	+	NZ_CP018664.1	WP_001275071.1	bile acid:sodium symporter family protein	939	312.0
AUO97_RS07635	3.88554	3.67776	chromosome	1608593	1609936	+	NZ_CP018664.1	WP_001071757.1	MATE family efflux transporter	1344	447.0
AUO97_RS07640	7.21699	7.9349	chromosome	1609957	1610427	-	NZ_CP018664.1	WP_000924626.1	DUF523 domain-containing protein	471	156.0
hppD	152.817	227.837	chromosome	1610949	1612004	+	NZ_CP018664.1	WP_000353163.1	4-hydroxyphenylpyruvate dioxygenase	1056	351.0
AUO97_RS07650	40.4866	36.0072	chromosome	1612071	1612850	-	NZ_CP018664.1	WP_000568800.1	IclR family transcriptional regulator	780	259.0
AUO97_RS07655	57.5986	102.852	chromosome	1613149	1613697	-	NZ_CP018664.1	WP_000141645.1	VOC family protein	549	182.0
maiA	53.742	86.3628	chromosome	1613715	1614347	-	NZ_CP018664.1	WP_000781240.1	maleylacetoacetate isomerase	633	210.0
fahA	150.719	222.114	chromosome	1614334	1615641	-	NZ_CP018664.1	WP_000435855.1	fumarylacetoacetase	1308	435.0
AUO97_RS07670	31.2893	44.144	chromosome	1616000	1617388	+	NZ_CP018664.1	WP_000107088.1	amino acid permease	1389	462.0
AUO97_RS07675	3.86463	5.48431	chromosome	1617552	1618235	+	NZ_CP018664.1	WP_000833243.1	hypothetical protein	684	227.0
zigA	1.41027	1.65483	chromosome	1618378	1619643	+	NZ_CP018664.1	WP_125519493.1	zinc metallochaperone GTPase ZigA	1266	421.0
AUO97_RS07685	65.3535	83.7082	chromosome	1619677	1620789	-	NZ_CP018664.1	WP_025467426.1	acyltransferase	1113	370.0
hutC	29.119	26.6763	chromosome	1621142	1621894	+	NZ_CP018664.1	WP_001138322.1	histidine utilization repressor	753	250.0
AUO97_RS07695	15.7424	13.3713	chromosome	1621891	1622466	+	NZ_CP018664.1	WP_000571159.1	HutD family protein	576	191.0
hutU	1372.16	1455.1	chromosome	1622718	1624394	+	NZ_CP018664.1	WP_000214181.1	urocanate hydratase	1677	558.0
hutH	1053.62	974.603	chromosome	1624482	1626020	+	NZ_CP018664.1	WP_000421600.1	histidine ammonia-lyase	1539	512.0
AUO97_RS07710	516.005	467.921	chromosome	1626085	1627497	+	NZ_CP018664.1	WP_000081464.1	amino acid permease	1413	470.0
AUO97_RS07715	624.905	507.312	chromosome	1627549	1628754	+	NZ_CP018664.1	WP_000737795.1	imidazolonepropionase	1206	401.0
hutG	487.167	377.771	chromosome	1628765	1629685	+	NZ_CP018664.1	WP_001016890.1	formimidoylglutamase	921	306.0
AUO97_RS07725	12.626	18.7225	chromosome	1629939	1631765	+	NZ_CP018664.1	WP_009517991.1	DUF885 domain-containing protein	1827	608.0
AUO97_RS07730	10.3677	11.2717	chromosome	1631864	1632502	+	NZ_CP018664.1	WP_009517953.1	HAD family hydrolase	639	212.0
murI	16.5658	19.0505	chromosome	1632526	1633326	+	NZ_CP018664.1	WP_001063725.1	glutamate racemase	801	266.0
AUO97_RS07740	10.1776	17.4673	chromosome	1633313	1633936	-	NZ_CP018664.1	WP_000624236.1	LysE family translocator	624	207.0
AUO97_RS07745	179.349	423.462	chromosome	1634168	1635382	-	NZ_CP018664.1	WP_001273438.1	hypothetical protein	1215	404.0
AUO97_RS07750	35.9263	23.7867	chromosome	1636384	1636668	+	NZ_CP018664.1	---	hypothetical protein	285	---
glmS	199.62	218.852	chromosome	1636907	1638745	-	NZ_CP018664.1	WP_009517977.1	glutamine--fructose-6-phosphate transaminase (isomerizing)	1839	612.0
glmU	114.476	121.057	chromosome	1638758	1640122	-	NZ_CP018664.1	WP_000108581.1	bifunctional UDP-N-acetylglucosamine diphosphorylase/glucosamine-1-phosphate N-acetyltransferase GlmU	1365	454.0
AUO97_RS07770	65.7796	68.8223	chromosome	1640139	1640654	-	NZ_CP018664.1	WP_000380676.1	phosphatidylglycerophosphatase A	516	171.0
thiL	27.3693	25.911	chromosome	1640632	1641549	-	NZ_CP018664.1	WP_000807401.1	thiamine-phosphate kinase	918	305.0
nusB	169.347	128.318	chromosome	1641565	1642014	-	NZ_CP018664.1	WP_000084188.1	transcription antitermination factor NusB	450	149.0
ribE	285.002	242.572	chromosome	1642018	1642488	-	NZ_CP018664.1	WP_001007829.1	6,7-dimethyl-8-ribityllumazine synthase	471	156.0
AUO97_RS07790	226.215	198.52	chromosome	1642500	1643621	-	NZ_CP018664.1	WP_001131392.1	bifunctional 3,4-dihydroxy-2-butanone-4-phosphate synthase/GTP cyclohydrolase II	1122	373.0
AUO97_RS07795	101.04	92.9835	chromosome	1643861	1645168	-	NZ_CP018664.1	WP_002000748.1	hypothetical protein	1308	435.0
serB	46.9985	37.8926	chromosome	1645228	1646451	+	NZ_CP018664.1	WP_001206799.1	phosphoserine phosphatase SerB	1224	407.0
AUO97_RS07810	756.219	844.529	chromosome	1646861	1647196	+	NZ_CP018664.1	WP_000255593.1	hypothetical protein	336	111.0
AUO97_RS07815	216.406	233.304	chromosome	1647451	1647930	+	NZ_CP018664.1	WP_000778126.1	hypothetical protein	480	159.0
AUO97_RS07820	28.2961	19.759	chromosome	1647970	1648413	-	NZ_CP018664.1	WP_001202017.1	D-tyrosyl-tRNA(Tyr) deacylase	444	147.0
AUO97_RS07825	10.389	10.9434	chromosome	1648614	1650137	+	NZ_CP018664.1	WP_000476843.1	catalase	1524	507.0
AUO97_RS07830	9.49393	8.59862	chromosome	1650267	1650752	+	NZ_CP018664.1	WP_000639068.1	ankyrin repeat domain-containing protein	486	161.0
pncB	53.2573	42.5718	chromosome	1650893	1652107	+	NZ_CP018664.1	WP_000074557.1	nicotinate phosphoribosyltransferase	1215	404.0
AUO97_RS07840	32.2629	29.3326	chromosome	1652258	1653106	+	NZ_CP018664.1	WP_000174475.1	sulfurtransferase	849	282.0
psd	85.818	81.7805	chromosome	1653103	1653954	+	NZ_CP018664.1	WP_000011220.1	phosphatidylserine decarboxylase	852	283.0
AUO97_RS07850	82.0711	79.8232	chromosome	1654175	1655371	+	NZ_CP018664.1	WP_000619868.1	alpha/beta fold hydrolase	1197	398.0
phoR	27.1951	25.5581	chromosome	1655441	1656799	-	NZ_CP018664.1	WP_000273191.1	phosphate regulon sensor histidine kinase PhoR	1359	452.0
phoB	101.931	83.6107	chromosome	1656809	1657519	-	NZ_CP018664.1	WP_000650776.1	phosphate regulon transcriptional regulator PhoB	711	236.0
AUO97_RS07865	17.4965	14.042	chromosome	1657775	1658446	-	NZ_CP018664.1	WP_000224581.1	TetR/AcrR family transcriptional regulator	672	223.0
AUO97_RS07870	48.5119	57.6401	chromosome	1658643	1659476	+	NZ_CP018664.1	WP_000787753.1	SDR family NAD(P)-dependent oxidoreductase	834	277.0
AUO97_RS07875	30.9917	32.7104	chromosome	1659533	1660900	-	NZ_CP018664.1	WP_001135124.1	MATE family efflux transporter	1368	455.0
AUO97_RS07880	39.3541	52.8081	chromosome	1661007	1662161	-	NZ_CP018664.1	WP_000939861.1	pyridoxal phosphate-dependent aminotransferase	1155	384.0
AUO97_RS07885	32.144	33.4215	chromosome	1662189	1663499	-	NZ_CP018664.1	WP_001055481.1	DUF445 domain-containing protein	1311	436.0
AUO97_RS07890	92.06	107.095	chromosome	1663513	1664076	-	NZ_CP018664.1	WP_000876371.1	hypothetical protein	564	187.0
AUO97_RS07895	62.4716	67.6899	chromosome	1664136	1664675	-	NZ_CP018664.1	WP_000999594.1	DUF924 domain-containing protein	540	179.0
AUO97_RS07900	39.9915	42.106	chromosome	1664844	1666421	+	NZ_CP018664.1	WP_000082281.1	glutamate--cysteine ligase	1578	525.0
AUO97_RS07905	79.3971	85.2111	chromosome	1666436	1666951	+	NZ_CP018664.1	WP_001240040.1	disulfide bond formation protein B	516	171.0
AUO97_RS07910	11.9118	8.63499	chromosome	1667116	1670145	+	NZ_CP018664.1	---	type VI secretion system tip protein VgrG	3030	---
AUO97_RS07915	0	0.0145732	chromosome	1670285	1671504	-	NZ_CP018664.1	WP_085944194.1	IS3-like element ISAba18 family transposase	1221	406.0
AUO97_RS07930	1.22487	1.37885	chromosome	1671796	1672725	+	NZ_CP018664.1	WP_001277638.1	hypothetical protein	930	309.0
AUO97_RS07935	19.8902	15.2706	chromosome	1672971	1673933	-	NZ_CP018664.1	WP_000429438.1	arsenic resistance protein	963	320.0
AUO97_RS07940	42.3967	29.9377	chromosome	1673971	1674342	-	NZ_CP018664.1	WP_000890580.1	winged helix-turn-helix transcriptional regulator	372	123.0
feoB	12.5909	12.4868	chromosome	1674523	1676370	-	NZ_CP018664.1	WP_000205686.1	ferrous iron transport protein B	1848	615.0
AUO97_RS07950	6.92223	6.68846	chromosome	1676367	1676600	-	NZ_CP018664.1	WP_000281347.1	ferrous iron transport protein A	234	77.0
AUO97_RS07955	22.6098	29.7255	chromosome	1676941	1678728	-	NZ_CP018664.1	WP_001144971.1	hypothetical protein	1788	595.0
AUO97_RS07960	0.292496	0.554428	chromosome	1678938	1679342	+	NZ_CP018664.1	WP_000386247.1	hypothetical protein	405	134.0
topA	7.45849	7.38893	chromosome	1679795	1682056	-	NZ_CP018664.1	WP_000131185.1	type I DNA topoisomerase	2262	753.0
AUO97_RS07975	27.7533	29.4607	chromosome	1682230	1683333	+	NZ_CP018664.1	WP_001101323.1	hypothetical protein	1104	367.0
AUO97_RS07980	13.6386	11.4003	chromosome	1683649	1684560	+	NZ_CP018664.1	WP_002015149.1	hypothetical protein	912	303.0
AUO97_RS07985	20.4903	29.416	chromosome	1684592	1684927	-	NZ_CP018664.1	WP_000038505.1	hypothetical protein	336	111.0
AUO97_RS07990	35.4782	34.435	chromosome	1684968	1685183	-	NZ_CP018664.1	WP_002015113.1	hypothetical protein	216	71.0
AUO97_RS07995	1.35031	1.76863	chromosome	1685227	1685556	-	NZ_CP018664.1	WP_000420425.1	DUF1456 family protein	330	109.0
AUO97_RS08000	10.1617	10.4766	chromosome	1685537	1686364	-	NZ_CP018664.1	WP_000941930.1	transglycosylase SLT domain-containing protein	828	275.0
AUO97_RS08005	11.6205	9.88191	chromosome	1686351	1687082	-	NZ_CP018664.1	WP_000913724.1	hypothetical protein	732	243.0
AUO97_RS08020	7.70209	5.16172	chromosome	1688000	1688425	+	NZ_CP018664.1	WP_000504197.1	hypothetical protein	426	141.0
AUO97_RS08025	17.2822	16.1723	chromosome	1688546	1690396	+	NZ_CP018664.1	WP_002025304.1	hypothetical protein	1851	616.0
AUO97_RS08030	67.1814	134.421	chromosome	1690411	1690758	-	NZ_CP018664.1	WP_001024496.1	hypothetical protein	348	115.0
AUO97_RS08035	13.1919	26.6222	chromosome	1690786	1691037	-	NZ_CP018664.1	WP_000760489.1	hypothetical protein	252	83.0
AUO97_RS08040	12.5625	15.4436	chromosome	1691261	1691701	+	NZ_CP018664.1	WP_000644488.1	hypothetical protein	441	146.0
AUO97_RS08045	8.18876	2.94735	chromosome	1691694	1691960	+	NZ_CP018664.1	WP_001114930.1	hypothetical protein	267	88.0
AUO97_RS08050	12.7954	14.4875	chromosome	1691989	1692450	+	NZ_CP018664.1	WP_000789234.1	thermonuclease family protein	462	153.0
AUO97_RS08055	8.24467	8.74394	chromosome	1692491	1693120	+	NZ_CP018664.1	WP_001060045.1	hypothetical protein	630	209.0
AUO97_RS08060	11.1769	8.13044	chromosome	1693117	1693410	+	NZ_CP018664.1	WP_000162950.1	hypothetical protein	294	97.0
AUO97_RS08065	3.07746	3.29356	chromosome	1693446	1693847	+	NZ_CP018664.1	WP_001082115.1	hypothetical protein	402	133.0
AUO97_RS08070	2.05371	1.32579	chromosome	1693881	1694105	+	NZ_CP018664.1	WP_000141927.1	hypothetical protein	225	74.0
AUO97_RS08085	6.25954	6.42332	chromosome	1694734	1697472	-	NZ_CP018664.1	WP_049594895.1	hypothetical protein	2739	912.0
AUO97_RS08090	12.5177	10.4332	chromosome	1697479	1697889	-	NZ_CP018664.1	WP_001009075.1	hypothetical protein	411	136.0
AUO97_RS08095	14.718	12.0026	chromosome	1697953	1701225	-	NZ_CP018664.1	WP_000255071.1	ATP-binding protein	3273	1090.0
AUO97_RS08100	4.8886	4.80844	chromosome	1701242	1702249	-	NZ_CP018664.1	WP_000573069.1	hypothetical protein	1008	335.0
AUO97_RS08105	8.09628	5.97828	chromosome	1702261	1703019	-	NZ_CP018664.1	WP_000608872.1	hypothetical protein	759	252.0
AUO97_RS08110	224.028	179.806	chromosome	1703098	1703517	-	NZ_CP018664.1	WP_000036098.1	hypothetical protein	420	139.0
AUO97_RS08115	82.1746	67.4183	chromosome	1703622	1704200	-	NZ_CP018664.1	WP_000447535.1	hypothetical protein	579	192.0
AUO97_RS08120	32.7909	24.8714	chromosome	1704239	1705093	-	NZ_CP018664.1	WP_000064221.1	hypothetical protein	855	284.0
AUO97_RS08125	21.0937	17.655	chromosome	1705118	1706749	-	NZ_CP018664.1	WP_001271963.1	DotG/IcmE/VirB10 family protein	1632	543.0
AUO97_RS08130	23.295	18.2169	chromosome	1706758	1707888	-	NZ_CP018664.1	WP_001176129.1	hypothetical protein	1131	376.0
AUO97_RS08135	16.7611	16.6127	chromosome	1707906	1708622	-	NZ_CP018664.1	WP_000003236.1	DotI/IcmL/TraM family protein	717	238.0
AUO97_RS08140	6.56036	5.80746	chromosome	1708640	1708933	-	NZ_CP018664.1	WP_000665168.1	hypothetical protein	294	97.0
AUO97_RS08150	76.1427	85.9369	chromosome	1709597	1709923	-	NZ_CP018664.1	WP_001057326.1	hypothetical protein	327	108.0
AUO97_RS08155	53.4565	57.1471	chromosome	1709924	1710226	-	NZ_CP018664.1	WP_000845226.1	hypothetical protein	303	100.0
AUO97_RS08160	49.0852	52.2232	chromosome	1710350	1710676	-	NZ_CP018664.1	WP_000732369.1	hypothetical protein	327	108.0
AUO97_RS08165	42.7281	37.4844	chromosome	1710691	1710951	-	NZ_CP018664.1	WP_000651695.1	hypothetical protein	261	86.0
AUO97_RS08170	32.786	40.8707	chromosome	1711182	1713086	-	NZ_CP018664.1	WP_000643578.1	hypothetical protein	1905	634.0
AUO97_RS08175	46.4941	36.5268	chromosome	1714024	1714494	+	NZ_CP018664.1	WP_000706892.1	DotD/TraH family lipoprotein	471	156.0
AUO97_RS08180	36.4168	31.1354	chromosome	1714536	1715354	+	NZ_CP018664.1	WP_000774465.1	type IV secretory system conjugative DNA transfer family protein	819	272.0
tadA	17.8781	15.0621	chromosome	1715367	1716656	+	NZ_CP018664.1	WP_001103687.1	Flp pilus assembly complex ATPase component TadA	1290	429.0
AUO97_RS08190	22.7514	14.4594	chromosome	1716671	1716925	+	NZ_CP018664.1	WP_000389972.1	hypothetical protein	255	84.0
AUO97_RS08195	25.7446	23.1184	chromosome	1716941	1717999	+	NZ_CP018664.1	WP_000679487.1	ParM/StbA family protein	1059	352.0
AUO97_RS08200	7.94019	7.6318	chromosome	1718013	1718762	+	NZ_CP018664.1	WP_001135704.1	hypothetical protein	750	249.0
AUO97_RS08205	6.95064	7.15141	chromosome	1718781	1720151	+	NZ_CP018664.1	WP_000069415.1	hypothetical protein	1371	456.0
AUO97_RS08210	31.6521	26.5022	chromosome	1720233	1721177	+	NZ_CP018664.1	WP_000851072.1	hypothetical protein	945	314.0
AUO97_RS08215	28.2367	22.2647	chromosome	1721199	1722056	+	NZ_CP018664.1	WP_000765384.1	hypothetical protein	858	285.0
AUO97_RS08220	33.7826	29.4926	chromosome	1722066	1723034	+	NZ_CP018664.1	WP_000444265.1	hypothetical protein	969	322.0
AUO97_RS08225	17.6408	16.0079	chromosome	1723027	1723635	+	NZ_CP018664.1	WP_001085265.1	hypothetical protein	609	202.0
AUO97_RS08230	6.25408	4.5487	chromosome	1723652	1724299	+	NZ_CP018664.1	WP_001177225.1	hypothetical protein	648	215.0
AUO97_RS08235	51.0806	54.8768	chromosome	1724433	1725317	+	NZ_CP018664.1	WP_000998563.1	AAA family ATPase	885	294.0
AUO97_RS08240	49.1917	42.7856	chromosome	1725321	1726202	+	NZ_CP018664.1	WP_000096589.1	ParB/RepB/Spo0J family partition protein	882	293.0
AUO97_RS08245	24.5364	26.2032	chromosome	1726258	1727253	-	NZ_CP018664.1	WP_001279078.1	Abi family protein	996	331.0
AUO97_RS08250	5.60776	5.76577	chromosome	1727461	1728756	-	NZ_CP018664.1	WP_001076471.1	Y-family DNA polymerase	1296	431.0
umuD	3.80725	9.64074	chromosome	1728753	1729256	-	NZ_CP018664.1	WP_001082459.1	translesion error-prone DNA polymerase V autoproteolytic subunit	504	167.0
AUO97_RS08260	3.48129	4.24749	chromosome	1729538	1730818	-	NZ_CP018664.1	WP_000645148.1	hypothetical protein	1281	426.0
AUO97_RS08265	16.7197	23.9186	chromosome	1731220	1731480	-	NZ_CP018664.1	WP_046882707.1	hypothetical protein	261	86.0
AUO97_RS08270	43.57	42.5841	chromosome	1731491	1731886	-	NZ_CP018664.1	WP_000734955.1	hypothetical protein	396	131.0
AUO97_RS08275	17.7967	22.003	chromosome	1731900	1732241	-	NZ_CP018664.1	WP_000956387.1	hypothetical protein	342	113.0
AUO97_RS08280	9.7347	9.61911	chromosome	1732256	1734133	-	NZ_CP018664.1	WP_011858401.1	peptidoglycan DD-metalloendopeptidase family protein	1878	625.0
AUO97_RS08285	144.498	163.267	chromosome	1734364	1734723	+	NZ_CP018664.1	WP_000069169.1	hypothetical protein	360	119.0
AUO97_RS08290	22.2331	22.5729	chromosome	1734775	1737429	-	NZ_CP018664.1	WP_000021505.1	DotA/TraY family protein	2655	884.0
AUO97_RS08295	24.8046	19.0872	chromosome	1737763	1738332	+	NZ_CP018664.1	WP_000287492.1	hypothetical protein	570	189.0
AUO97_RS08300	43.352	41.0353	chromosome	1738335	1738871	+	NZ_CP018664.1	WP_000123889.1	hypothetical protein	537	178.0
AUO97_RS08305	15.871	13.5219	chromosome	1738875	1740368	-	NZ_CP018664.1	WP_001217962.1	hypothetical protein	1494	497.0
AUO97_RS08310	134.508	140.671	chromosome	1740399	1740893	-	NZ_CP018664.1	WP_031967228.1	hypothetical protein	495	164.0
AUO97_RS08315	3.5075	3.94903	chromosome	1740997	1741539	-	NZ_CP018664.1	WP_000236940.1	hypothetical protein	543	180.0
AUO97_RS08320	6.95317	7.92809	chromosome	1741533	1742186	-	NZ_CP018664.1	WP_000994247.1	hypothetical protein	654	217.0
AUO97_RS08330	3.40354	4.31619	chromosome	1742640	1746374	-	NZ_CP018664.1	WP_000871696.1	hypothetical protein	3735	1244.0
AUO97_RS08335	17.4071	20.6037	chromosome	1746498	1747631	-	NZ_CP018664.1	WP_000730797.1	hypothetical protein	1134	377.0
AUO97_RS08340	16.134	16.0876	chromosome	1747634	1748761	-	NZ_CP018664.1	WP_000875973.1	hypothetical protein	1128	375.0
AUO97_RS08345	26.4309	26.0067	chromosome	1748762	1749553	-	NZ_CP018664.1	WP_001211405.1	hypothetical protein	792	263.0
AUO97_RS08350	32.6609	32.1309	chromosome	1749531	1750577	-	NZ_CP018664.1	WP_002011578.1	hypothetical protein	1047	348.0
AUO97_RS08355	6.59343	7.86644	chromosome	1750595	1751167	-	NZ_CP018664.1	WP_000445287.1	hypothetical protein	573	190.0
AUO97_RS08360	19.0554	15.2365	chromosome	1751242	1751637	-	NZ_CP018664.1	WP_001057369.1	hypothetical protein	396	131.0
AUO97_RS08365	17.6392	16.815	chromosome	1751662	1753713	-	NZ_CP018664.1	WP_002025326.1	hypothetical protein	2052	683.0
AUO97_RS08370	6.78639	6.93311	chromosome	1753727	1759687	-	NZ_CP018664.1	WP_049594896.1	strawberry notch C-terminal domain-containing protein	5961	1986.0
AUO97_RS08375	15.6186	15.353	chromosome	1759702	1761078	-	NZ_CP018664.1	WP_000594605.1	hypothetical protein	1377	458.0
AUO97_RS08380	142.173	151.085	chromosome	1761857	1762522	+	NZ_CP018664.1	WP_000182800.1	hypothetical protein	666	221.0
AUO97_RS08385	42.5416	47.3663	chromosome	1762678	1764402	+	NZ_CP018664.1	WP_001102765.1	hypothetical protein	1725	574.0
AUO97_RS08390	51.6385	58.0641	chromosome	1764444	1764782	+	NZ_CP018664.1	WP_000975113.1	H-NS histone family protein	339	112.0
AUO97_RS08395	2.27243	1.95393	chromosome	1764876	1765175	-	NZ_CP018664.1	WP_000993275.1	hypothetical protein	300	99.0
AUO97_RS08400	175.509	164.245	chromosome	1765229	1766161	-	NZ_CP018664.1	WP_000743271.1	IS5 family transposase	933	310.0
AUO97_RS08405	2.61243	2.60752	chromosome	1766217	1766852	+	NZ_CP018664.1	---	hypothetical protein	636	---
AUO97_RS08410	8.85703	7.26504	chromosome	1766917	1767708	-	NZ_CP018664.1	WP_000064102.1	hypothetical protein	792	263.0
AUO97_RS08415	9.03642	8.00571	chromosome	1767944	1768441	-	NZ_CP018664.1	WP_000742271.1	hypothetical protein	498	165.0
AUO97_RS08420	15.5149	13.4919	chromosome	1768438	1769007	-	NZ_CP018664.1	WP_000182208.1	TetR/AcrR family transcriptional regulator	570	189.0
AUO97_RS08425	5.47591	5.356	chromosome	1769060	1769401	-	NZ_CP018664.1	WP_000627641.1	hypothetical protein	342	113.0
AUO97_RS08430	8.06334	8.41436	chromosome	1769519	1770004	-	NZ_CP018664.1	WP_000235140.1	hypothetical protein	486	161.0
AUO97_RS08435	7.44788	7.51578	chromosome	1770006	1770902	-	NZ_CP018664.1	WP_000567442.1	hypothetical protein	897	298.0
AUO97_RS08445	4.85648	3.80105	chromosome	1771051	1771377	-	NZ_CP018664.1	WP_001061020.1	hypothetical protein	327	108.0
AUO97_RS08450	12.9023	11.9337	chromosome	1771401	1771973	-	NZ_CP018664.1	WP_009516736.1	TetR/AcrR family transcriptional regulator	573	190.0
AUO97_RS08455	14.5866	12.4105	chromosome	1771976	1772260	-	NZ_CP018664.1	WP_001257461.1	hypothetical protein	285	94.0
AUO97_RS08460	18.0331	18.2699	chromosome	1772417	1773211	+	NZ_CP018664.1	WP_000608397.1	M48 family metallopeptidase	795	264.0
AUO97_RS08465	7.87979	9.7537	chromosome	1773373	1775487	+	NZ_CP018664.1	WP_000204892.1	ATP-binding protein	2115	704.0
AUO97_RS08470	12.9486	9.35559	chromosome	1775491	1775829	+	NZ_CP018664.1	WP_000745050.1	hypothetical protein	339	112.0
AUO97_RS08475	0	0	chromosome	1776019	1776471	+	NZ_CP018664.1	WP_000736400.1	TnsA endonuclease N-terminal domain-containing protein	453	150.0
AUO97_RS08480	0	0	chromosome	1776462	1777490	-	NZ_CP018664.1	WP_077670487.1	IS701-like element ISAba11 family transposase	1029	342.0
AUO97_RS08485	0	0	chromosome	1777548	1777835	+	NZ_CP018664.1	---	TnsA endonuclease C-terminal domain-containing protein	288	---
AUO97_RS08490	0	0	chromosome	1777836	1779746	+	NZ_CP018664.1	WP_020752343.1	DDE-type integrase/transposase/recombinase	1911	636.0
AUO97_RS08495	0	0	chromosome	1779751	1780671	+	NZ_CP018664.1	WP_000417085.1	TniB family NTP-binding protein	921	306.0
AUO97_RS08500	0	0	chromosome	1780701	1781816	+	NZ_CP018664.1	WP_000081835.1	TniQ family protein	1116	371.0
AUO97_RS08505	0	0	chromosome	1781809	1783239	+	NZ_CP018664.1	WP_002057050.1	hypothetical protein	1431	476.0
AUO97_RS08510	0	0	chromosome	1783614	1783985	-	NZ_CP018664.1	WP_000529372.1	hypothetical protein	372	123.0
AUO97_RS08515	0	0	chromosome	1784058	1784357	-	NZ_CP018664.1	WP_001095006.1	hypothetical protein	300	99.0
AUO97_RS08520	0	0	chromosome	1784425	1785276	-	NZ_CP018664.1	WP_000034564.1	universal stress protein	852	283.0
AUO97_RS08525	0	0	chromosome	1785289	1786776	-	NZ_CP018664.1	WP_000953322.1	SulP family inorganic anion transporter	1488	495.0
AUO97_RS08530	0	0	chromosome	1787071	1788867	-	NZ_CP018664.1	WP_001144964.1	hypothetical protein	1797	598.0
AUO97_RS08535	16.3633	19.3148	chromosome	1788950	1789807	-	NZ_CP018664.1	WP_000010453.1	ATP-binding protein	858	285.0
AUO97_RS08540	71.0154	61.2195	chromosome	1789873	1790100	-	NZ_CP018664.1	WP_000894500.1	accessory factor UbiK family protein	228	75.0
glnK	297.662	257.502	chromosome	1790380	1790718	+	NZ_CP018664.1	WP_000780326.1	P-II family nitrogen regulator	339	112.0
AUO97_RS08550	170.844	149.01	chromosome	1790776	1792173	+	NZ_CP018664.1	WP_049594866.1	ammonium transporter	1398	465.0
nrdR	62.6039	48.3063	chromosome	1792332	1792790	+	NZ_CP018664.1	WP_000543541.1	transcriptional repressor NrdR	459	152.0
ribD	27.905	24.9366	chromosome	1792806	1793891	+	NZ_CP018664.1	WP_001292518.1	bifunctional diaminohydroxyphosphoribosylaminopyrimidine deaminase/5-amino-6-(5-phosphoribosylamino)uracil reductase RibD	1086	361.0
AUO97_RS08565	51.2234	41.358	chromosome	1793888	1795180	+	NZ_CP018664.1	WP_001083669.1	DNA adenine methylase	1293	430.0
AUO97_RS08570	87.3332	77.918	chromosome	1795223	1795882	+	NZ_CP018664.1	WP_000493866.1	riboflavin synthase	660	219.0
AUO97_RS08575	136.967	68.2943	chromosome	1795941	1796159	-	NZ_CP018664.1	WP_000354154.1	hypothetical protein	219	72.0
AUO97_RS08580	46.3407	47.0083	chromosome	1796290	1796928	-	NZ_CP018664.1	WP_002037252.1	hypothetical protein	639	212.0
AUO97_RS08585	25.5736	31.4038	chromosome	1796967	1797374	-	NZ_CP018664.1	WP_001151592.1	DNA polymerase III subunit chi	408	135.0
AUO97_RS08590	111.903	129.178	chromosome	1797367	1798815	-	NZ_CP018664.1	WP_000673449.1	leucyl aminopeptidase	1449	482.0
lptF	90.9409	99.1797	chromosome	1798959	1800059	+	NZ_CP018664.1	WP_000586912.1	LPS export ABC transporter permease LptF	1101	366.0
lptG	54.2999	57.2329	chromosome	1800059	1801129	+	NZ_CP018664.1	WP_000881094.1	LPS export ABC transporter permease LptG	1071	356.0
AUO97_RS08605	78.7581	70.3213	chromosome	1801255	1802802	+	NZ_CP018664.1	WP_000128747.1	2,3-bisphosphoglycerate-independent phosphoglycerate mutase	1548	515.0
AUO97_RS08610	17.5307	17.7118	chromosome	1802818	1804002	+	NZ_CP018664.1	WP_000939111.1	peptidase S41	1185	394.0
AUO97_RS08615	2.68669	3.25009	chromosome	1804006	1805427	-	NZ_CP018664.1	WP_049594865.1	sigma-54-dependent Fis family transcriptional regulator	1422	473.0
AUO97_RS08620	5.79795	4.67977	chromosome	1805452	1807020	-	NZ_CP018664.1	WP_001160327.1	PAS domain-containing sensor histidine kinase	1569	522.0
AUO97_RS08625	163.633	119.946	chromosome	1807031	1807666	-	NZ_CP018664.1	WP_000633799.1	response regulator	636	211.0
pbpG	189.062	201.054	chromosome	1807879	1808925	+	NZ_CP018664.1	WP_005140205.1	D-alanyl-D-alanine endopeptidase PBP7/8	1047	348.0
AUO97_RS08635	249.66	213.121	chromosome	1809034	1810173	-	NZ_CP018664.1	WP_000063593.1	threonine synthase	1140	379.0
AUO97_RS08640	132.952	108.086	chromosome	1810229	1811530	-	NZ_CP018664.1	WP_000805827.1	homoserine dehydrogenase	1302	433.0
AUO97_RS08645	92.0815	109.324	chromosome	1811775	1812590	-	NZ_CP018664.1	WP_000011166.1	DsbC family protein	816	271.0
xerD	16.9522	10.4189	chromosome	1812737	1813657	-	NZ_CP018664.1	WP_000608734.1	site-specific tyrosine recombinase XerD	921	306.0
AUO97_RS08655	138.791	193.772	chromosome	1813801	1814064	+	NZ_CP018664.1	WP_001991212.1	ferrous iron transport protein A	264	87.0
AUO97_RS08660	74.1927	91.017	chromosome	1814061	1815914	+	NZ_CP018664.1	WP_001278226.1	ferrous iron transporter B	1854	617.0
AUO97_RS08665	125.962	97.4783	chromosome	1815935	1816186	+	NZ_CP018664.1	WP_000942501.1	hypothetical protein	252	83.0
AUO97_RS08670	31.6032	29.4695	chromosome	1816347	1817693	+	NZ_CP018664.1	WP_000908237.1	UDP-N-acetylmuramoyl-L-alanine--D-glutamate ligase	1347	448.0
ftsW	71.5851	74.0746	chromosome	1817718	1818914	+	NZ_CP018664.1	WP_000907680.1	putative lipid II flippase FtsW	1197	398.0
gluQRS	22.0769	23.4099	chromosome	1818964	1819947	-	NZ_CP018664.1	WP_049594864.1	tRNA glutamyl-Q(34) synthetase GluQRS	984	327.0
dksA	535.939	485.416	chromosome	1819950	1820486	-	NZ_CP018664.1	WP_001262524.1	RNA polymerase-binding protein DksA	537	178.0
cpdA	25.754	20.4847	chromosome	1820697	1821509	-	NZ_CP018664.1	WP_000143915.1	3',5'-cyclic-AMP phosphodiesterase	813	270.0
AUO97_RS08695	38.3946	26.8653	chromosome	1821514	1822140	-	NZ_CP018664.1	WP_000029222.1	NUDIX domain-containing protein	627	208.0
thiC	12.0899	9.44626	chromosome	1822216	1824093	-	NZ_CP018664.1	WP_001072861.1	phosphomethylpyrimidine synthase ThiC	1878	625.0
AUO97_RS08705	8.19232	14.6757	chromosome	1824352	1825431	-	NZ_CP018664.1	WP_198482718.1	hypothetical protein	1080	359.0
AUO97_RS08710	20.3438	24.9454	chromosome	1825542	1826123	+	NZ_CP018664.1	WP_000998519.1	TetR/AcrR family transcriptional regulator	582	193.0
AUO97_RS08715	14.6426	19.134	chromosome	1826116	1827021	+	NZ_CP018664.1	WP_000624467.1	EamA family transporter	906	301.0
AUO97_RS08720	10.5469	12.2269	chromosome	1827117	1828448	+	NZ_CP018664.1	WP_000959168.1	TolC family outer membrane protein	1332	443.0
phoU	40.2679	37.7256	chromosome	1828557	1829279	+	NZ_CP018664.1	WP_000075183.1	phosphate signaling complex protein PhoU	723	240.0
AUO97_RS08730	128.683	106.8	chromosome	1829595	1829864	-	NZ_CP018664.1	WP_000089996.1	oxidative damage protection protein	270	89.0
argH	81.5595	73.3796	chromosome	1829874	1831307	-	NZ_CP018664.1	WP_000213740.1	argininosuccinate lyase	1434	477.0
AUO97_RS08740	6.37934	6.13731	chromosome	1831298	1832437	+	NZ_CP018664.1	WP_000269790.1	histidine kinase	1140	379.0
AUO97_RS08745	23.5517	19.8011	chromosome	1832498	1833238	+	NZ_CP018664.1	WP_000865993.1	response regulator transcription factor	741	246.0
hemC	54.2171	50.2265	chromosome	1833339	1834256	+	NZ_CP018664.1	WP_002159654.1	hydroxymethylbilane synthase	918	305.0
AUO97_RS08755	12.7958	14.6115	chromosome	1834261	1835028	+	NZ_CP018664.1	WP_000897412.1	uroporphyrinogen-III synthase	768	255.0
AUO97_RS08760	30.4476	33.1441	chromosome	1835037	1835876	+	NZ_CP018664.1	WP_001230201.1	hypothetical protein	840	279.0
AUO97_RS08765	21.4229	20.1323	chromosome	1835886	1837079	+	NZ_CP018664.1	WP_000681780.1	membrane protein	1194	397.0
AUO97_RS08770	37.2873	36.4893	chromosome	1837087	1837527	+	NZ_CP018664.1	WP_000661569.1	acyl-CoA thioesterase	441	146.0
AUO97_RS08775	37.6377	40.6547	chromosome	1837722	1838048	+	NZ_CP018664.1	WP_000801427.1	H-NS histone family protein	327	108.0
gspN	19.4334	19.6203	chromosome	1838379	1839122	+	NZ_CP018664.1	WP_000730345.1	type II secretion system protein N	744	247.0
AUO97_RS08785	19.878	19.8736	chromosome	1839122	1839958	+	NZ_CP018664.1	WP_000870030.1	general secretion pathway protein	837	278.0
gspD	39.7128	42.5757	chromosome	1840000	1842276	+	NZ_CP018664.1	WP_001196435.1	type II secretion system secretin GspD	2277	758.0
AUO97_RS08795	106.658	109.507	chromosome	1842317	1842946	+	NZ_CP018664.1	WP_000219965.1	FHA domain-containing protein	630	209.0
AUO97_RS08800	20.7554	19.4194	chromosome	1843012	1843680	+	NZ_CP018664.1	WP_000109463.1	phosphoglycolate phosphatase	669	222.0
trpE	41.3662	36.9501	chromosome	1843789	1845282	+	NZ_CP018664.1	WP_000209086.1	anthranilate synthase component I	1494	497.0
AUO97_RS08810	0	0	chromosome	1845381	1845456	+	NZ_CP018664.1	---	tRNA-Thr	76	---
AUO97_RS08815	0	0	chromosome	1845513	1845596	+	NZ_CP018664.1	---	tRNA-Tyr	84	---
AUO97_RS08820	0	0	chromosome	1845634	1845709	+	NZ_CP018664.1	---	tRNA-Gly	76	---
AUO97_RS08825	0	0	chromosome	1845723	1845797	+	NZ_CP018664.1	---	tRNA-Thr	75	---
tuf	159.264	116.059	chromosome	1845960	1847150	+	NZ_CP018664.1	WP_001029610.1	elongation factor Tu	1191	396.0
AUO97_RS08835	0	0	chromosome	1847211	1847286	+	NZ_CP018664.1	---	tRNA-Trp	76	---
secE	569.231	483.899	chromosome	1847362	1847802	+	NZ_CP018664.1	WP_000063880.1	preprotein translocase subunit SecE	441	146.0
nusG	444.781	361.713	chromosome	1847810	1848343	+	NZ_CP018664.1	WP_000832994.1	transcription termination/antitermination protein NusG	534	177.0
rplK	2571.77	1796.44	chromosome	1848452	1848880	+	NZ_CP018664.1	WP_001074682.1	50S ribosomal protein L11	429	142.0
rplA	1586.72	1115.11	chromosome	1848884	1849579	+	NZ_CP018664.1	WP_001096694.1	50S ribosomal protein L1	696	231.0
rplJ	1328.98	1000.14	chromosome	1849899	1850405	+	NZ_CP018664.1	WP_001196213.1	50S ribosomal protein L10	507	168.0
rplL	3781.16	2547.11	chromosome	1850448	1850819	+	NZ_CP018664.1	WP_001229360.1	50S ribosomal protein L7/L12	372	123.0
rpoB	553.136	461.804	chromosome	1851125	1855213	+	NZ_CP018664.1	WP_004737902.1	DNA-directed RNA polymerase subunit beta	4089	1362.0
rpoC	715.758	565.724	chromosome	1855300	1859493	+	NZ_CP018664.1	WP_000653927.1	DNA-directed RNA polymerase subunit beta'	4194	1397.0
AUO97_RS08880	19.672	25.6367	chromosome	1859660	1860025	+	NZ_CP018664.1	WP_000738606.1	hypothetical protein	366	121.0
AUO97_RS08885	49.0979	65.2641	chromosome	1860239	1860595	+	NZ_CP018664.1	WP_001034851.1	hypothetical protein	357	118.0
AUO97_RS08890	46.42	44.8787	chromosome	1860624	1861121	-	NZ_CP018664.1	WP_000996195.1	DUF4442 domain-containing protein	498	165.0
AUO97_RS08895	45.5975	35.1229	chromosome	1861239	1862117	+	NZ_CP018664.1	WP_162281024.1	alpha/beta fold hydrolase	879	292.0
AUO97_RS08900	49.1208	37.88	chromosome	1862222	1863646	+	NZ_CP018664.1	WP_000994938.1	TRAP transporter large permease subunit	1425	474.0
AUO97_RS08905	3785.34	3788.91	chromosome	1863971	1864552	+	NZ_CP018664.1	WP_000472944.1	outer membrane beta-barrel protein	582	193.0
AUO97_RS08910	236.345	330.775	chromosome	1864736	1865089	+	NZ_CP018664.1	WP_001080202.1	DUF1311 domain-containing protein	354	117.0
htpG	85.866	88.1286	chromosome	1865192	1867111	+	NZ_CP018664.1	WP_001294942.1	molecular chaperone HtpG	1920	639.0
AUO97_RS08920	2.69155	2.76486	chromosome	1867195	1868097	-	NZ_CP018664.1	WP_049594863.1	hypothetical protein	903	300.0
AUO97_RS08925	165.778	232.169	chromosome	1868219	1869358	-	NZ_CP018664.1	WP_000846676.1	hypothetical protein	1140	379.0
AUO97_RS08930	142.174	199.005	chromosome	1869717	1870421	-	NZ_CP018664.1	WP_001261850.1	DsbA family oxidoreductase	705	234.0
AUO97_RS08935	12.2789	11.311	chromosome	1870599	1871357	+	NZ_CP018664.1	WP_001255243.1	hypothetical protein	759	252.0
AUO97_RS08940	5.1702	5.15129	chromosome	1871379	1871744	-	NZ_CP018664.1	WP_001046657.1	MerR family transcriptional regulator	366	121.0
AUO97_RS08945	16.2393	33.7985	chromosome	1871817	1872461	+	NZ_CP018664.1	WP_001986386.1	serine hydrolase family protein	645	214.0
AUO97_RS08950	70.1098	74.7572	chromosome	1872530	1873246	-	NZ_CP018664.1	WP_001009587.1	hypothetical protein	717	238.0
AUO97_RS08955	22.7055	18.6264	chromosome	1873522	1874013	+	NZ_CP018664.1	WP_001010132.1	hypothetical protein	492	163.0
AUO97_RS08960	18.6061	23.2593	chromosome	1874124	1877045	+	NZ_CP018664.1	WP_049594862.1	ATP-binding protein	2922	973.0
fadA	240.751	225.1	chromosome	1877096	1878268	-	NZ_CP018664.1	WP_000212708.1	acetyl-CoA C-acyltransferase FadA	1173	390.0
fadB	375.349	347.007	chromosome	1878281	1880434	-	NZ_CP018664.1	WP_000580938.1	fatty acid oxidation complex subunit alpha FadB	2154	717.0
lpxO	99.4535	85.826	chromosome	1881006	1881920	+	NZ_CP018664.1	WP_000598899.1	lipid A hydroxylase LpxO	915	304.0
AUO97_RS08980	5.1875	4.68694	chromosome	1882093	1882623	+	NZ_CP018664.1	WP_000929593.1	peptidoglycan hydrolase	531	176.0
uvrC	14.5257	14.429	chromosome	1882757	1884556	+	NZ_CP018664.1	WP_012300759.1	excinuclease ABC subunit UvrC	1800	599.0
AUO97_RS08990	10.3126	8.29738	chromosome	1884677	1885471	+	NZ_CP018664.1	WP_000054631.1	thioesterase family protein	795	264.0
pgsA	72.0277	60.9765	chromosome	1885590	1886177	+	NZ_CP018664.1	WP_000206941.1	CDP-diacylglycerol--glycerol-3-phosphate 3-phosphatidyltransferase	588	195.0
AUO97_RS09000	12.986	13.7887	chromosome	1886301	1887155	+	NZ_CP018664.1	WP_002058701.1	methylated-DNA--[protein]-cysteine S-methyltransferase	855	284.0
AUO97_RS09005	17.0275	14.3208	chromosome	1887152	1887763	+	NZ_CP018664.1	WP_000171257.1	alpha-ketoglutarate-dependent dioxygenase AlkB	612	203.0
AUO97_RS09010	22.6253	17.4649	chromosome	1887958	1888731	-	NZ_CP018664.1	WP_001018361.1	transcriptional regulator	774	257.0
AUO97_RS09015	15.9204	14.3699	chromosome	1889227	1891326	+	NZ_CP018664.1	WP_000925021.1	FUSC family protein	2100	699.0
AUO97_RS09020	7.08331	6.89096	chromosome	1891319	1891525	+	NZ_CP018664.1	WP_000503613.1	DUF1656 domain-containing protein	207	68.0
AUO97_RS09025	13.6778	14.1649	chromosome	1891565	1892566	+	NZ_CP018664.1	WP_001072475.1	HlyD family secretion protein	1002	333.0
ruvX	187.957	185.626	chromosome	1892623	1893063	-	NZ_CP018664.1	WP_000127528.1	Holliday junction resolvase RuvX	441	146.0
AUO97_RS09035	423.375	391.037	chromosome	1893063	1893617	-	NZ_CP018664.1	WP_001979301.1	YqgE/AlgH family protein	555	184.0
recN	18.9739	20.3816	chromosome	1893744	1895411	-	NZ_CP018664.1	WP_000955426.1	DNA repair protein RecN	1668	555.0
AUO97_RS09045	12.761	16.1185	chromosome	1895526	1896836	+	NZ_CP018664.1	WP_000753297.1	hypothetical protein	1311	436.0
AUO97_RS09050	168.416	135.516	chromosome	1896913	1897239	+	NZ_CP018664.1	WP_000099685.1	pyrimidine/purine nucleoside phosphorylase	327	108.0
rlmB	59.4145	48.9922	chromosome	1897341	1898090	+	NZ_CP018664.1	WP_001118149.1	23S rRNA (guanosine(2251)-2'-O)-methyltransferase RlmB	750	249.0
AUO97_RS09060	14.8751	11.5515	chromosome	1898126	1899043	+	NZ_CP018664.1	WP_000075016.1	DMT family transporter	918	305.0
AUO97_RS09065	21.1718	20.1883	chromosome	1899040	1899636	-	NZ_CP018664.1	WP_000874127.1	dephospho-CoA kinase	597	198.0
AUO97_RS09070	12.2362	9.97019	chromosome	1899638	1900498	-	NZ_CP018664.1	WP_001152268.1	prepilin peptidase	861	286.0
AUO97_RS09075	4.6019	5.49769	chromosome	1900498	1901724	-	NZ_CP018664.1	WP_000279216.1	type II secretion system F family protein	1227	408.0
pilB	2.43719	1.62657	chromosome	1901754	1903466	-	NZ_CP018664.1	WP_001274983.1	type IV-A pilus assembly ATPase PilB	1713	570.0
AUO97_RS09085	189.78	164.141	chromosome	1903757	1904551	+	NZ_CP018664.1	WP_000016939.1	triose-phosphate isomerase	795	264.0
secG	223.982	208.216	chromosome	1904564	1904893	+	NZ_CP018664.1	WP_000555570.1	preprotein translocase subunit SecG	330	109.0
AUO97_RS09095	0	0	chromosome	1904950	1905034	+	NZ_CP018664.1	---	tRNA-Leu	85	---
AUO97_RS09100	0	0	chromosome	1905077	1905153	+	NZ_CP018664.1	---	tRNA-Met	77	---
rimP	86.999	71.2806	chromosome	1905369	1905893	+	NZ_CP018664.1	WP_000777730.1	ribosome maturation factor RimP	525	174.0
nusA	254.323	199.845	chromosome	1905931	1907415	+	NZ_CP018664.1	WP_000532248.1	transcription termination/antitermination protein NusA	1485	494.0
infB	409.576	308.775	chromosome	1907426	1910125	+	NZ_CP018664.1	WP_000130326.1	translation initiation factor IF-2	2700	899.0
AUO97_RS09120	201.127	152.256	chromosome	1910125	1910526	+	NZ_CP018664.1	WP_000897046.1	ribosome-binding factor A	402	133.0
AUO97_RS09125	75.5615	64.9605	chromosome	1910583	1910987	-	NZ_CP018664.1	WP_001167533.1	Na+/H+ antiporter subunit G	405	134.0
AUO97_RS09130	118.241	79.4123	chromosome	1911000	1911275	-	NZ_CP018664.1	WP_000154078.1	monovalent cation/H+ antiporter subunit F	276	91.0
AUO97_RS09135	64.251	48.8403	chromosome	1911272	1911799	-	NZ_CP018664.1	WP_001177207.1	Na+/H+ antiporter subunit E	528	175.0
AUO97_RS09140	85.8072	62.3333	chromosome	1911802	1913613	-	NZ_CP018664.1	WP_000459267.1	monovalent cation/H+ antiporter subunit D	1812	603.0
AUO97_RS09145	137.956	93.0584	chromosome	1913613	1913981	-	NZ_CP018664.1	WP_000624229.1	Na+/H+ antiporter subunit C	369	122.0
AUO97_RS09150	135.65	98.1615	chromosome	1913978	1916827	-	NZ_CP018664.1	WP_000381598.1	monovalent cation/H+ antiporter subunit A	2850	949.0
AUO97_RS09155	46.2467	41.7893	chromosome	1917142	1918524	-	NZ_CP018664.1	WP_000764535.1	AAA family ATPase	1383	460.0
AUO97_RS09160	31.897	26.3752	chromosome	1918548	1920050	-	NZ_CP018664.1	WP_000065138.1	AAA family ATPase	1503	500.0
AUO97_RS09165	61.7845	55.6916	chromosome	1920060	1920833	-	NZ_CP018664.1	WP_001066573.1	bifunctional phosphoribosyl-AMP cyclohydrolase/phosphoribosyl-ATP diphosphatase HisIE	774	257.0
AUO97_RS09170	14.5243	14.2941	chromosome	1920987	1922300	-	NZ_CP018664.1	WP_000856574.1	FAD-dependent monooxygenase	1314	437.0
AUO97_RS09175	51.2489	46.265	chromosome	1922425	1924044	-	NZ_CP018664.1	WP_000612214.1	2-octaprenylphenol hydroxylase	1620	539.0
AUO97_RS09180	116.158	98.6724	chromosome	1924057	1924725	-	NZ_CP018664.1	WP_000269705.1	hypothetical protein	669	222.0
ubiE	189.022	160.496	chromosome	1924737	1925684	-	NZ_CP018664.1	WP_000064213.1	bifunctional demethylmenaquinone methyltransferase/2-methoxy-6-polyprenyl-1,4-benzoquinol methylase UbiE	948	315.0
AUO97_RS09190	23.1497	16.9468	chromosome	1925833	1926540	-	NZ_CP018664.1	WP_000039800.1	hypothetical protein	708	235.0
AUO97_RS09195	48.5757	62.4789	chromosome	1926748	1928166	+	NZ_CP018664.1	WP_000003544.1	polyphosphate--AMP phosphotransferase	1419	472.0
AUO97_RS09200	147.107	255.376	chromosome	1928189	1928695	-	NZ_CP018664.1	WP_000687236.1	hypothetical protein	507	168.0
AUO97_RS09205	10.7047	10.6163	chromosome	1928867	1932502	+	NZ_CP018664.1	WP_049594861.1	exodeoxyribonuclease V subunit gamma	3636	1211.0
AUO97_RS09210	14.4262	12.3322	chromosome	1932506	1936204	+	NZ_CP018664.1	WP_049594860.1	UvrD-helicase domain-containing protein	3699	1232.0
recD	7.40111	6.8891	chromosome	1936313	1938064	+	NZ_CP018664.1	WP_000369428.1	exodeoxyribonuclease V subunit alpha	1752	583.0
AUO97_RS09220	5.66346	3.82376	chromosome	1938781	1940079	-	NZ_CP018664.1	WP_000689285.1	EstA family serine hydrolase	1299	432.0
rpsO	1168.3	751.054	chromosome	1940292	1940561	+	NZ_CP018664.1	WP_001229357.1	30S ribosomal protein S15	270	89.0
pnp	343.487	287.665	chromosome	1940819	1942906	+	NZ_CP018664.1	WP_001985790.1	polyribonucleotide nucleotidyltransferase	2088	695.0
AUO97_RS09235	21.7087	21.9556	chromosome	1942991	1944202	+	NZ_CP018664.1	WP_001198553.1	magnesium transporter CorA family protein	1212	403.0
AUO97_RS09240	43.8849	57.4	chromosome	1944449	1944778	-	NZ_CP018664.1	WP_000207459.1	MerR family transcriptional regulator	330	109.0
AUO97_RS09245	77.0755	104.623	chromosome	1944790	1945746	-	NZ_CP018664.1	WP_001107918.1	DnaJ domain-containing protein	957	318.0
AUO97_RS09250	17.5767	12.8887	chromosome	1945897	1946508	-	NZ_CP018664.1	WP_001105728.1	LysE family translocator	612	203.0
AUO97_RS09255	117.332	112.383	chromosome	1946646	1947521	-	NZ_CP018664.1	WP_001281765.1	Hsp33 family molecular chaperone HslO	876	291.0
AUO97_RS09260	25.4661	18.2709	chromosome	1947687	1949528	-	NZ_CP018664.1	WP_000008979.1	cation:proton antiporter	1842	613.0
AUO97_RS09265	15.0529	10.3958	chromosome	1949605	1951833	-	NZ_CP018664.1	WP_000156658.1	primosomal protein N'	2229	742.0
gspF	24.4822	21.4739	chromosome	1951982	1953187	+	NZ_CP018664.1	WP_001112089.1	type II secretion system inner membrane protein GspF	1206	401.0
gspG	132.581	136.591	chromosome	1953211	1953792	+	NZ_CP018664.1	WP_000865303.1	type II secretion system major pseudopilin GspG	582	193.0
AUO97_RS09280	93.7711	78.3486	chromosome	1954059	1954403	+	NZ_CP018664.1	WP_000643174.1	hypothetical protein	345	114.0
AUO97_RS09285	80.9679	83.4578	chromosome	1954548	1954886	+	NZ_CP018664.1	WP_000434936.1	tRNA-binding protein	339	112.0
lnt	33.833	34.4485	chromosome	1954888	1956447	-	NZ_CP018664.1	WP_032059234.1	apolipoprotein N-acyltransferase	1560	519.0
AUO97_RS09295	39.011	40.2412	chromosome	1956444	1957283	-	NZ_CP018664.1	WP_001154809.1	CBS domain-containing protein	840	279.0
tusA	33.007	22.3986	chromosome	1957468	1957725	+	NZ_CP018664.1	WP_000003406.1	sulfurtransferase TusA	258	85.0
AUO97_RS09310	200.714	159.857	chromosome	1958336	1960048	-	NZ_CP018664.1	WP_000400008.1	electron transfer flavoprotein-ubiquinone oxidoreductase	1713	570.0
AUO97_RS09315	29.2805	26.6526	chromosome	1960235	1960846	+	NZ_CP018664.1	WP_000248025.1	DUF1285 domain-containing protein	612	203.0
murI	22.2898	21.8417	chromosome	1960895	1961761	+	NZ_CP018664.1	WP_000125345.1	glutamate racemase	867	288.0
AUO97_RS09325	4.84814	4.54605	chromosome	1961882	1962886	+	NZ_CP018664.1	WP_000887665.1	DUF4062 domain-containing protein	1005	334.0
hemH	59.7419	56.4226	chromosome	1962960	1963976	+	NZ_CP018664.1	WP_000007337.1	ferrochelatase	1017	338.0
AUO97_RS09335	62.7534	53.772	chromosome	1964000	1964644	+	NZ_CP018664.1	WP_000942275.1	MBL fold metallo-hydrolase	645	214.0
AUO97_RS09340	148.095	89.637	chromosome	1964641	1964835	-	NZ_CP018664.1	WP_001138289.1	DNA gyrase inhibitor YacG	195	64.0
AUO97_RS09345	24.2307	20.8803	chromosome	1964923	1965561	+	NZ_CP018664.1	WP_001984526.1	SAM-dependent methyltransferase	639	212.0
AUO97_RS09350	8.77635	8.20798	chromosome	1965551	1966756	+	NZ_CP018664.1	WP_000066779.1	TIGR03862 family flavoprotein	1206	401.0
AUO97_RS09355	187.484	207.148	chromosome	1966834	1967244	+	NZ_CP018664.1	WP_000075982.1	GFA family protein	411	136.0
crcB	83.2112	80.5911	chromosome	1967480	1967860	+	NZ_CP018664.1	WP_000291732.1	fluoride efflux transporter CrcB	381	126.0
AUO97_RS09370	100.739	84.9828	chromosome	1968363	1968695	-	NZ_CP018664.1	WP_000046497.1	HopJ type III effector protein	333	110.0
AUO97_RS09375	2.03138	3.12636	chromosome	1968948	1969202	-	NZ_CP018664.1	WP_001224256.1	type B 50S ribosomal protein L31	255	84.0
AUO97_RS09380	39.1411	43.0981	chromosome	1969304	1970602	-	NZ_CP018664.1	WP_001096917.1	ABC transporter	1299	432.0
AUO97_RS09385	1.93472	1.79829	chromosome	1970860	1972107	+	NZ_CP018664.1	WP_000202655.1	SfnB family sulfur acquisition oxidoreductase	1248	415.0
AUO97_RS09390	3.79746	3.88213	chromosome	1972140	1973390	+	NZ_CP018664.1	WP_000205424.1	acyl-CoA dehydrogenase family protein	1251	416.0
abeM	33.1834	29.7269	chromosome	1973425	1974771	-	NZ_CP018664.1	WP_000073360.1	multidrug efflux MATE transporter AbeM	1347	448.0
AUO97_RS09400	9.54231	9.29385	chromosome	1974805	1975266	-	NZ_CP018664.1	WP_001984522.1	DMT family transporter	462	153.0
hemW	25.8079	18.1499	chromosome	1975384	1976538	+	NZ_CP018664.1	WP_000279719.1	radical SAM family heme chaperone HemW	1155	384.0
AUO97_RS09410	3.60667	3.21903	chromosome	1976590	1977345	-	NZ_CP018664.1	WP_000207248.1	SDR family oxidoreductase	756	251.0
AUO97_RS09415	5.66789	5.01052	chromosome	1977458	1978354	+	NZ_CP018664.1	WP_000375499.1	LysR family transcriptional regulator	897	298.0
AUO97_RS09420	0	0	chromosome	1978417	1978492	-	NZ_CP018664.1	---	tRNA-Lys	76	---
AUO97_RS09425	0	0	chromosome	1978515	1978590	-	NZ_CP018664.1	---	tRNA-Lys	76	---
AUO97_RS09430	41.6281	32.6259	chromosome	1978823	1980664	-	NZ_CP018664.1	WP_000084315.1	long-chain-acyl-CoA synthetase	1842	613.0
AUO97_RS09435	161.215	141.668	chromosome	1980857	1984189	-	NZ_CP018664.1	WP_000827318.1	Rne/Rng family ribonuclease	3333	1110.0
AUO97_RS09445	47.2029	37.5828	chromosome	1984912	1985844	+	NZ_CP018664.1	WP_001089412.1	RluA family pseudouridine synthase	933	310.0
AUO97_RS09450	33.7367	27.7124	chromosome	1985841	1986515	+	NZ_CP018664.1	WP_000054126.1	HAD-IA family hydrolase	675	224.0
AUO97_RS09455	8.95296	12.8835	chromosome	1986589	1987284	+	NZ_CP018664.1	WP_000091415.1	YafY family transcriptional regulator	696	231.0
AUO97_RS09460	117.237	321.867	chromosome	1987334	1987939	+	NZ_CP018664.1	WP_000053841.1	glutathione S-transferase family protein	606	201.0
AUO97_RS09465	43.2599	40.6838	chromosome	1987999	1988676	-	NZ_CP018664.1	WP_000232918.1	DUF1345 domain-containing protein	678	225.0
hcaR	54.3159	41.2302	chromosome	1988940	1989839	-	NZ_CP018664.1	WP_000423241.1	DNA-binding transcriptional regulator HcaR	900	299.0
AUO97_RS09475	21.3648	25.2523	chromosome	1990576	1991628	+	NZ_CP018664.1	WP_000653392.1	MBL fold metallo-hydrolase	1053	350.0
katG	70.9252	79.2861	chromosome	1991695	1993851	-	NZ_CP018664.1	WP_000064282.1	catalase/peroxidase HPI	2157	718.0
ptsP	57.4525	45.4212	chromosome	1994367	1996661	-	NZ_CP018664.1	WP_000069129.1	phosphoenolpyruvate--protein phosphotransferase	2295	764.0
AUO97_RS09490	110.871	98.3928	chromosome	1996747	1997232	-	NZ_CP018664.1	WP_000567254.1	RNA pyrophosphohydrolase	486	161.0
AUO97_RS09495	41.3512	36.3617	chromosome	1997415	1998065	+	NZ_CP018664.1	WP_000761586.1	HAD-IB family hydrolase	651	216.0
AUO97_RS09500	16.9024	13.6974	chromosome	1998070	1998930	-	NZ_CP018664.1	WP_001046500.1	LysR family transcriptional regulator	861	286.0
AUO97_RS09505	24.3765	26.5741	chromosome	1999048	1999302	-	NZ_CP018664.1	WP_000244900.1	DUF2061 domain-containing protein	255	84.0
leuC	21.1753	21.0355	chromosome	1999540	2000958	+	NZ_CP018664.1	WP_000907608.1	3-isopropylmalate dehydratase large subunit	1419	472.0
leuD	12.1628	12.4187	chromosome	2000977	2001624	+	NZ_CP018664.1	WP_000649450.1	3-isopropylmalate dehydratase small subunit	648	215.0
AUO97_RS09520	131.051	109.481	chromosome	2001737	2002327	+	NZ_CP018664.1	WP_001984507.1	hypothetical protein	591	196.0
leuB	106.482	96.3648	chromosome	2002359	2003438	+	NZ_CP018664.1	WP_000043186.1	3-isopropylmalate dehydrogenase	1080	359.0
AUO97_RS09530	23.5622	19.877	chromosome	2003492	2003899	-	NZ_CP018664.1	WP_104159590.1	hypothetical protein	408	135.0
AUO97_RS09535	22.7047	26.0188	chromosome	2004068	2004436	+	NZ_CP018664.1	WP_000724607.1	DUF1311 domain-containing protein	369	122.0
infA	327.219	305.828	chromosome	2004488	2004709	-	NZ_CP018664.1	WP_001284370.1	translation initiation factor IF-1	222	73.0
AUO97_RS09545	121.907	113.133	chromosome	2004974	2005984	+	NZ_CP018664.1	WP_002009591.1	AraC family transcriptional regulator	1011	336.0
truA	31.2371	27.3819	chromosome	2006004	2006801	-	NZ_CP018664.1	WP_001190100.1	tRNA pseudouridine(38-40) synthase TruA	798	265.0
AUO97_RS09555	42.3809	34.8329	chromosome	2006816	2007787	-	NZ_CP018664.1	WP_000717083.1	asparaginase	972	323.0
AUO97_RS09560	9.51289	6.60311	chromosome	2007846	2009105	-	NZ_CP018664.1	WP_000967571.1	hypothetical protein	1260	419.0
AUO97_RS09565	10.2189	8.36756	chromosome	2009165	2010529	-	NZ_CP018664.1	WP_000128075.1	hypothetical protein	1365	454.0
asd	161.602	129.302	chromosome	2010678	2011796	-	NZ_CP018664.1	WP_000862762.1	aspartate-semialdehyde dehydrogenase	1119	372.0
AUO97_RS09575	32.1977	31.8801	chromosome	2011986	2013107	+	NZ_CP018664.1	WP_000639217.1	endonuclease/exonuclease/phosphatase family protein	1122	373.0
gltP	287.218	239.029	chromosome	2013797	2015083	+	NZ_CP018664.1	WP_000787677.1	glutamate/aspartate:proton symporter GltP	1287	428.0
AUO97_RS09585	24.4793	20.7477	chromosome	2015146	2016246	-	NZ_CP018664.1	WP_000867093.1	glycosyltransferase family 4 protein	1101	366.0
lpxL	29.2471	23.7912	chromosome	2016512	2017447	-	NZ_CP018664.1	WP_000078875.1	LpxL/LpxP family Kdo(2)-lipid IV(A) lauroyl/palmitoleoyl acyltransferase	936	311.0
AUO97_RS09595	62.32	46.4106	chromosome	2017567	2018199	-	NZ_CP018664.1	WP_000886297.1	LysE family translocator	633	210.0
AUO97_RS09600	34.604	33.2264	chromosome	2018345	2020255	-	NZ_CP018664.1	WP_000323475.1	ATP-binding cassette domain-containing protein	1911	636.0
AUO97_RS09605	170.084	111.974	chromosome	2020288	2020533	+	NZ_CP018664.1	WP_000165735.1	SlyX family protein	246	81.0
AUO97_RS09610	16.8531	18.4114	chromosome	2020581	2021591	-	NZ_CP018664.1	WP_049594891.1	zinc-binding alcohol dehydrogenase family protein	1011	336.0
AUO97_RS09615	28.9641	36.623	chromosome	2021691	2022068	+	NZ_CP018664.1	WP_001029768.1	winged helix-turn-helix transcriptional regulator	378	125.0
AUO97_RS09620	234.698	182.453	chromosome	2022216	2022665	+	NZ_CP018664.1	WP_000368721.1	hypothetical protein	450	149.0
topA	138.03	115.325	chromosome	2022701	2025337	+	NZ_CP018664.1	WP_000024261.1	type I DNA topoisomerase	2637	878.0
AUO97_RS09630	11.2332	13.9774	chromosome	2025425	2026183	+	NZ_CP018664.1	WP_000265778.1	hypothetical protein	759	252.0
AUO97_RS09635	65.2228	97.079	chromosome	2026321	2026893	+	NZ_CP018664.1	WP_000859458.1	HdeD family acid-resistance protein	573	190.0
AUO97_RS09640	15.5269	14.3244	chromosome	2027010	2028989	+	NZ_CP018664.1	WP_000050349.1	ATP-dependent helicase	1980	659.0
AUO97_RS09645	73.6277	58.036	chromosome	2029063	2029302	+	NZ_CP018664.1	WP_000699342.1	RNA-binding protein	240	79.0
AUO97_RS09650	55.7935	51.4872	chromosome	2029310	2029477	+	NZ_CP018664.1	WP_001183882.1	hypothetical protein	168	55.0
AUO97_RS09655	108.054	108.558	chromosome	2029594	2030097	+	NZ_CP018664.1	WP_002027464.1	hypothetical protein	504	167.0
AUO97_RS09660	1437.85	1590.12	chromosome	2030210	2030488	+	NZ_CP018664.1	WP_000027403.1	hypothetical protein	279	92.0
AUO97_RS09665	51.7815	38.8582	chromosome	2030525	2032234	-	NZ_CP018664.1	WP_001119808.1	cation:proton antiporter	1710	569.0
rpmG	5289.79	3226.76	chromosome	2032382	2032537	-	NZ_CP018664.1	WP_001205031.1	50S ribosomal protein L33	156	51.0
rpmB	1882.77	1248.55	chromosome	2032550	2032786	-	NZ_CP018664.1	WP_000048256.1	50S ribosomal protein L28	237	78.0
AUO97_RS09680	54.1487	65.7947	chromosome	2032954	2034402	-	NZ_CP018664.1	WP_001088254.1	coniferyl aldehyde dehydrogenase	1449	482.0
AUO97_RS09685	28.489	23.4545	chromosome	2034515	2035207	+	NZ_CP018664.1	WP_000056618.1	TetR/AcrR family transcriptional regulator	693	230.0
purU	56.1609	53.1956	chromosome	2035282	2036145	+	NZ_CP018664.1	WP_001057506.1	formyltetrahydrofolate deformylase	864	287.0
AUO97_RS09695	71.2918	95.6391	chromosome	2036537	2037292	+	NZ_CP018664.1	WP_049594858.1	energy transducer TonB	756	251.0
AUO97_RS09700	206.999	237.295	chromosome	2037337	2037957	+	NZ_CP018664.1	WP_001011664.1	MotA/TolQ/ExbB proton channel family protein	621	206.0
AUO97_RS09705	113.099	126.502	chromosome	2037957	2038361	+	NZ_CP018664.1	WP_000885431.1	biopolymer transporter ExbD	405	134.0
msrA	289.62	283.783	chromosome	2038422	2038943	-	NZ_CP018664.1	WP_001183415.1	peptide-methionine (S)-S-oxide reductase MsrA	522	173.0
AUO97_RS09715	28.0168	23.8561	chromosome	2039044	2040099	-	NZ_CP018664.1	WP_000551512.1	DUF4105 domain-containing protein	1056	351.0
AUO97_RS09720	49.1185	47.193	chromosome	2040114	2040623	-	NZ_CP018664.1	WP_000312548.1	dihydrofolate reductase	510	169.0
thyA	66.4671	60.3268	chromosome	2040668	2041510	-	NZ_CP018664.1	WP_001203165.1	thymidylate synthase	843	280.0
AUO97_RS09730	19.982	16.9044	chromosome	2041633	2041995	-	NZ_CP018664.1	WP_000881940.1	hypothetical protein	363	120.0
AUO97_RS09735	40.4753	23.5566	chromosome	2042006	2042365	-	NZ_CP018664.1	WP_000889270.1	hypothetical protein	360	119.0
AUO97_RS09740	128.059	133.509	chromosome	2042439	2043257	-	NZ_CP018664.1	WP_000959085.1	prolipoprotein diacylglyceryl transferase	819	272.0
AUO97_RS09745	24.0568	21.4374	chromosome	2043351	2044130	+	NZ_CP018664.1	WP_000335019.1	NRDE family protein	780	259.0
AUO97_RS09750	2.13327	2.09654	chromosome	2044174	2046507	-	NZ_CP018664.1	WP_000137975.1	PhoX family phosphatase	2334	777.0
AUO97_RS09755	7.5704	4.63641	chromosome	2046715	2048895	-	NZ_CP018664.1	WP_000205458.1	DUF839 domain-containing protein	2181	726.0
tatC	5.77694	4.38507	chromosome	2049069	2049839	-	NZ_CP018664.1	WP_001072722.1	twin-arginine translocase subunit TatC	771	256.0
tatB	8.44962	5.53523	chromosome	2049836	2050273	-	NZ_CP018664.1	WP_000887754.1	twin-arginine translocase subunit TatB	438	145.0
AUO97_RS09770	49.5246	40.5263	chromosome	2050285	2050503	-	NZ_CP018664.1	WP_000908081.1	Sec-independent protein translocase subunit TatA	219	72.0
AUO97_RS09775	12.3266	7.99974	chromosome	2050756	2051631	+	NZ_CP018664.1	WP_001196403.1	permease	876	291.0
rdgB	34.089	27.9708	chromosome	2051824	2052447	-	NZ_CP018664.1	WP_000106721.1	RdgB/HAM1 family non-canonical purine NTP pyrophosphatase	624	207.0
AUO97_RS09785	240.364	226.71	chromosome	2052616	2053203	-	NZ_CP018664.1	WP_000751692.1	sel1 repeat family protein	588	195.0
metW	135.587	126.485	chromosome	2053200	2053793	-	NZ_CP018664.1	WP_001217230.1	methionine biosynthesis protein MetW	594	197.0
AUO97_RS09795	41.8434	30.7158	chromosome	2053793	2054953	-	NZ_CP018664.1	WP_000009640.1	homoserine O-acetyltransferase	1161	386.0
leuA	127.597	118.803	chromosome	2055036	2056733	-	NZ_CP018664.1	WP_000978841.1	2-isopropylmalate synthase	1698	565.0
AUO97_RS09805	38.7517	30.7253	chromosome	2057192	2057875	-	NZ_CP018664.1	WP_000581251.1	Fe2+-dependent dioxygenase	684	227.0
AUO97_RS09810	67.9356	60.4123	chromosome	2057981	2060269	-	NZ_CP018664.1	WP_002013915.1	TonB-dependent siderophore receptor	2289	762.0
AUO97_RS09815	422.048	369.909	chromosome	2060684	2062018	+	NZ_CP018664.1	WP_001198432.1	trigger factor	1335	444.0
clpP	518.284	547.708	chromosome	2062211	2062816	+	NZ_CP018664.1	WP_000289452.1	ATP-dependent Clp endopeptidase proteolytic subunit ClpP	606	201.0
clpX	382.917	396.027	chromosome	2062918	2064231	+	NZ_CP018664.1	WP_001289250.1	ATP-dependent Clp protease ATP-binding subunit ClpX	1314	437.0
AUO97_RS09830	18.9459	22.3137	chromosome	2064379	2065095	+	NZ_CP018664.1	WP_001269736.1	DUF2846 domain-containing protein	717	238.0
AUO97_RS09835	43.0815	37.5778	chromosome	2065120	2065674	-	NZ_CP018664.1	WP_000155519.1	DUF2059 domain-containing protein	555	184.0
AUO97_RS09840	190.096	153.639	chromosome	2065816	2067342	-	NZ_CP018664.1	WP_000207466.1	fumarate hydratase	1527	508.0
pta	31.6444	38.7644	chromosome	2067571	2069715	-	NZ_CP018664.1	WP_001092282.1	phosphate acetyltransferase	2145	714.0
AUO97_RS09850	28.4237	36.7939	chromosome	2069759	2070961	-	NZ_CP018664.1	WP_000236000.1	acetate kinase	1203	400.0
AUO97_RS09855	204.635	232.389	chromosome	2071724	2073577	+	NZ_CP018664.1	WP_000365488.1	phosphogluconate dehydratase	1854	617.0
eda	200.735	219.916	chromosome	2073598	2074218	+	NZ_CP018664.1	WP_000034283.1	bifunctional 4-hydroxy-2-oxoglutarate aldolase/2-dehydro-3-deoxy-phosphogluconate aldolase	621	206.0
AUO97_RS09865	121.202	139.844	chromosome	2074414	2075772	+	NZ_CP018664.1	WP_000450961.1	permease	1359	452.0
AUO97_RS09870	316.67	400.347	chromosome	2075790	2076302	+	NZ_CP018664.1	WP_001978744.1	gluconokinase	513	170.0
AUO97_RS09875	179.814	305.819	chromosome	2076475	2078103	+	NZ_CP018664.1	WP_049594857.1	NADP-dependent glyceraldehyde-3-phosphate dehydrogenase	1629	542.0
AUO97_RS09880	165.655	155.164	chromosome	2078210	2079475	-	NZ_CP018664.1	WP_001154160.1	glutamate-5-semialdehyde dehydrogenase	1266	421.0
AUO97_RS09885	25.7895	25.0312	chromosome	2079775	2081088	+	NZ_CP018664.1	WP_001084477.1	alpha/beta hydrolase	1314	437.0
AUO97_RS09890	17.4994	20.6533	chromosome	2081142	2081984	-	NZ_CP018664.1	WP_000191935.1	class I SAM-dependent methyltransferase	843	280.0
nagZ	45.4646	45.8325	chromosome	2082310	2083329	-	NZ_CP018664.1	WP_000578591.1	beta-N-acetylhexosaminidase	1020	339.0
AUO97_RS09900	133.227	144.631	chromosome	2083522	2085705	+	NZ_CP018664.1	WP_000776302.1	carboxy terminal-processing peptidase	2184	727.0
AUO97_RS09905	4.45602	4.94127	chromosome	2085844	2087142	+	NZ_CP018664.1	WP_104159583.1	glycosyltransferase family 1 protein	1299	432.0
AUO97_RS09910	19.1422	22.2579	chromosome	2087167	2087718	+	NZ_CP018664.1	WP_000669565.1	phosphatase PAP2 family protein	552	183.0
iscX	105.476	69.6494	chromosome	2087818	2088018	+	NZ_CP018664.1	WP_000524329.1	Fe-S cluster assembly protein IscX	201	66.0
ndk	1187.84	987.353	chromosome	2088132	2088563	+	NZ_CP018664.1	WP_000963851.1	nucleoside-diphosphate kinase	432	143.0
rlmN	103.182	93.7896	chromosome	2088686	2089918	+	NZ_CP018664.1	WP_000093084.1	23S rRNA (adenine(2503)-C(2))-methyltransferase RlmN	1233	410.0
pilW	76.9305	69.7827	chromosome	2089934	2090734	+	NZ_CP018664.1	WP_179994561.1	type IV pilus biogenesis/stability protein PilW	801	266.0
AUO97_RS09935	76.1256	67.0963	chromosome	2090725	2091516	+	NZ_CP018664.1	WP_000405163.1	helix-turn-helix domain-containing protein	792	263.0
ispG	100.408	87.3702	chromosome	2091538	2092653	+	NZ_CP018664.1	WP_000572095.1	flavodoxin-dependent (E)-4-hydroxy-3-methylbut-2-enyl-diphosphate synthase	1116	371.0
hisS	81.6856	79.9398	chromosome	2092650	2093942	+	NZ_CP018664.1	WP_000095263.1	histidine--tRNA ligase	1293	430.0
AUO97_RS09950	106.739	102.299	chromosome	2093971	2094669	+	NZ_CP018664.1	WP_000058788.1	tetratricopeptide repeat protein	699	232.0
bamB	147.974	149.139	chromosome	2094669	2095814	+	NZ_CP018664.1	WP_001072119.1	outer membrane protein assembly factor BamB	1146	381.0
der	105.925	102.365	chromosome	2096002	2097411	+	NZ_CP018664.1	WP_000805592.1	ribosome biogenesis GTPase Der	1410	469.0
AUO97_RS09965	16.969	14.1609	chromosome	2097608	2098222	+	NZ_CP018664.1	WP_000258009.1	beta-ketoacyl synthase chain length factor	615	204.0
AUO97_RS09970	11.705	11.6606	chromosome	2098207	2099010	+	NZ_CP018664.1	WP_125519472.1	1-acyl-sn-glycerol-3-phosphate acyltransferase	804	267.0
AUO97_RS09975	24.8938	21.4196	chromosome	2099012	2099272	+	NZ_CP018664.1	WP_000067033.1	acyl carrier protein	261	86.0
AUO97_RS09980	50.3781	42.5967	chromosome	2099278	2099532	+	NZ_CP018664.1	WP_001987856.1	acyl carrier protein	255	84.0
AUO97_RS09985	8.94807	6.77633	chromosome	2099529	2100083	+	NZ_CP018664.1	WP_000668775.1	septation protein IspZ	555	184.0
AUO97_RS09990	7.87113	7.06753	chromosome	2100093	2101751	+	NZ_CP018664.1	WP_000271577.1	AMP-binding protein	1659	552.0
AUO97_RS09995	8.05717	6.63919	chromosome	2101754	2102494	+	NZ_CP018664.1	WP_001191644.1	glycosyltransferase family 2 protein	741	246.0
AUO97_RS10000	4.80962	4.38605	chromosome	2102497	2103423	+	NZ_CP018664.1	WP_000132213.1	hypothetical protein	927	308.0
AUO97_RS10005	6.6736	6.0395	chromosome	2103425	2104960	+	NZ_CP018664.1	WP_001265375.1	aromatic amino acid lyase	1536	511.0
AUO97_RS10010	21.8856	19.8306	chromosome	2104970	2105398	+	NZ_CP018664.1	WP_000542808.1	acyl-CoA thioesterase	429	142.0
AUO97_RS10015	11.4219	11.5072	chromosome	2105398	2106027	+	NZ_CP018664.1	WP_000032765.1	outer membrane lipoprotein carrier protein LolA	630	209.0
AUO97_RS10020	5.09993	5.11493	chromosome	2106068	2108317	+	NZ_CP018664.1	WP_104159598.1	acyl-sn-glycerol-3-phosphate acyltransferase	2250	749.0
AUO97_RS10025	9.52886	9.23604	chromosome	2108347	2109642	+	NZ_CP018664.1	WP_000103761.1	tryptophan 7-halogenase	1296	431.0
AUO97_RS10030	9.6376	8.54946	chromosome	2109645	2110190	+	NZ_CP018664.1	WP_001189186.1	DUF3261 domain-containing protein	546	181.0
AUO97_RS10035	4.63963	4.45088	chromosome	2110187	2111389	+	NZ_CP018664.1	WP_000681796.1	beta-ketoacyl-[acyl-carrier-protein] synthase family protein	1203	400.0
AUO97_RS10040	3.63469	2.78569	chromosome	2111389	2111814	+	NZ_CP018664.1	WP_000762337.1	3-hydroxylacyl-ACP dehydratase	426	141.0
fabG	24.8822	23.0545	chromosome	2111838	2112563	+	NZ_CP018664.1	WP_000198398.1	3-oxoacyl-ACP reductase FabG	726	241.0
AUO97_RS10050	16.4464	15.842	chromosome	2112563	2113789	+	NZ_CP018664.1	WP_000832749.1	beta-ketoacyl-ACP synthase	1227	408.0
AUO97_RS10055	80.4499	79.0238	chromosome	2113801	2114235	+	NZ_CP018664.1	WP_000932715.1	hypothetical protein	435	144.0
AUO97_RS10060	6.86353	7.23315	chromosome	2114259	2114915	+	NZ_CP018664.1	WP_000044272.1	4'-phosphopantetheinyl transferase superfamily protein	657	218.0
secB	327.168	276.184	chromosome	2114983	2115441	-	NZ_CP018664.1	WP_001288260.1	protein-export chaperone SecB	459	152.0
grxC	933.517	678.305	chromosome	2115469	2115726	-	NZ_CP018664.1	WP_000729828.1	glutaredoxin 3	258	85.0
AUO97_RS10075	587.057	479.287	chromosome	2115738	2116154	-	NZ_CP018664.1	WP_000443006.1	rhodanese-like domain-containing protein	417	138.0
rsgA	36.1135	32.2256	chromosome	2116252	2117310	-	NZ_CP018664.1	WP_001173998.1	ribosome small subunit-dependent GTPase A	1059	352.0
orn	85.3764	73.9879	chromosome	2117436	2118002	+	NZ_CP018664.1	WP_000099436.1	oligoribonuclease	567	188.0
AUO97_RS10090	265.03	275.032	chromosome	2118158	2118889	+	NZ_CP018664.1	WP_001191562.1	Bax inhibitor-1/YccA family protein	732	243.0
AUO97_RS10095	382.374	406.369	chromosome	2119026	2119829	+	NZ_CP018664.1	WP_004735881.1	enoyl-ACP reductase	804	267.0
AUO97_RS10100	18.7929	17.7219	chromosome	2119899	2121293	-	NZ_CP018664.1	WP_162489806.1	efflux transporter outer membrane subunit	1395	464.0
AUO97_RS10105	17.1155	19.8098	chromosome	2121316	2123310	-	NZ_CP018664.1	WP_000165905.1	MacB family efflux pump subunit	1995	664.0
AUO97_RS10110	45.07	48.3837	chromosome	2123313	2124653	-	NZ_CP018664.1	WP_001124214.1	MacA family efflux pump subunit	1341	446.0
holA	20.4034	20.9549	chromosome	2124761	2125750	-	NZ_CP018664.1	WP_000762831.1	DNA polymerase III subunit delta	990	329.0
AUO97_RS10120	93.2779	75.4419	chromosome	2125770	2126279	-	NZ_CP018664.1	WP_000549819.1	hypothetical protein	510	169.0
AUO97_RS10125	92.7396	73.5083	chromosome	2126307	2128931	-	NZ_CP018664.1	WP_000155773.1	leucine--tRNA ligase	2625	874.0
AUO97_RS10135	8.1641	6.55383	chromosome	2129118	2129453	-	NZ_CP018664.1	WP_001054477.1	DUF4124 domain-containing protein	336	111.0
AUO97_RS10140	133.224	104.488	chromosome	2129958	2131682	+	NZ_CP018664.1	WP_000422094.1	acetolactate synthase 3 large subunit	1725	574.0
ilvN	178.536	153.623	chromosome	2131682	2132173	+	NZ_CP018664.1	WP_001215920.1	acetolactate synthase small subunit	492	163.0
ilvC	398.673	305.943	chromosome	2132206	2133222	+	NZ_CP018664.1	WP_001165443.1	ketol-acid reductoisomerase	1017	338.0
AUO97_RS10155	11.8397	14.4656	chromosome	2133553	2135607	+	NZ_CP018664.1	WP_000510211.1	EAL domain-containing protein	2055	684.0
AUO97_RS10165	3.02636	4.83032	chromosome	2136214	2136777	+	NZ_CP018664.1	WP_005112120.1	TetR/AcrR family transcriptional regulator	564	187.0
AUO97_RS10170	196.332	232.641	chromosome	2136994	2137566	-	NZ_CP018664.1	WP_000043984.1	TetR/AcrR family transcriptional regulator	573	190.0
AUO97_RS10175	204.417	342.283	chromosome	2137897	2138760	+	NZ_CP018664.1	WP_000037367.1	hypothetical protein	864	287.0
AUO97_RS10180	35.9002	39.7769	chromosome	2139139	2141964	+	NZ_CP018664.1	WP_049594855.1	type VI secretion system tip protein VgrG	2826	941.0
AUO97_RS10185	20.5008	22.5243	chromosome	2141971	2143560	+	NZ_CP018664.1	WP_001113300.1	hypothetical protein	1590	529.0
AUO97_RS10190	55.7207	53.648	chromosome	2143575	2144435	+	NZ_CP018664.1	WP_001070892.1	DUF1851 domain-containing protein	861	286.0
AUO97_RS10195	14.0964	17.5437	chromosome	2144562	2145629	+	NZ_CP018664.1	WP_000029181.1	DUF1911 domain-containing protein	1068	355.0
AUO97_RS10200	47.6231	43.5937	chromosome	2145799	2147391	+	NZ_CP018664.1	WP_000008535.1	peptide chain release factor 3	1593	530.0
AUO97_RS10205	12.6641	12.2959	chromosome	2147461	2148303	+	NZ_CP018664.1	WP_001054078.1	hypothetical protein	843	280.0
AUO97_RS10210	58.1777	55.2699	chromosome	2148391	2149332	+	NZ_CP018664.1	WP_000958096.1	DUF3298 domain-containing protein	942	313.0
AUO97_RS10215	18.1491	21.3709	chromosome	2149332	2150144	+	NZ_CP018664.1	WP_049594854.1	TatD family hydrolase	813	270.0
acnA	213.908	292.48	chromosome	2150269	2153025	+	NZ_CP018664.1	WP_001151968.1	aconitate hydratase AcnA	2757	918.0
AUO97_RS10225	28.5098	26.5319	chromosome	2153360	2154121	+	NZ_CP018664.1	WP_000130927.1	tRNA threonylcarbamoyladenosine dehydratase	762	253.0
AUO97_RS10230	8.42429	9.09702	chromosome	2154410	2155303	+	NZ_CP018664.1	WP_000956760.1	LysR family transcriptional regulator	894	297.0
AUO97_RS10235	27.8063	58.0023	chromosome	2155311	2155820	-	NZ_CP018664.1	WP_000587862.1	hypothetical protein	510	169.0
dusA	22.7983	23.6507	chromosome	2156155	2157159	-	NZ_CP018664.1	WP_001191171.1	tRNA dihydrouridine(20/20a) synthase DusA	1005	334.0
AUO97_RS10245	18.9836	19.2545	chromosome	2157308	2158492	-	NZ_CP018664.1	WP_000106686.1	MFS transporter	1185	394.0
AUO97_RS10250	6.32157	5.17346	chromosome	2158511	2158918	-	NZ_CP018664.1	WP_001031011.1	RidA family protein	408	135.0
[truncated: 1,816 more rows]
